# Supplementary material for: Characterization and Expression Profiling of Neuropeptides and G-Protein-Coupled Receptors (GPCRs) for Neuropeptides in the Asian Citrus Psyllid, Diaphorina citri (Hemiptera: Psyllidae)
Source: Int J Mol Sci. 2018 Dec 6;19(12):3912. doi: 10.3390/ijms19123912 (PMC6321106; doi:10.3390/ijms19123912)
Supplement: Supplementary file 1 [file ijms-19-03912-s001.zip]

Archive with 5 entries (5 files):
- Figure S2 The gene expression level of neuropeptides and neuropeptide receptors in tissues of the adult citrus psyllid.pdf
- Table S1 Neuropeptide genes in Diaphorina citri and other insects.docx
- Table S2 Sequences for quantitative real-time PCR primers..docx
- Text S1 Amino acid sequences from published data in phylogenetic analyses.txt
- Figure S1 The DcTK and DcNTL peptides show typical C-terminal motifs.pdf
