# Supplementary material for: Characterization and Expression Profiling of Neuropeptides and G-Protein-Coupled Receptors (GPCRs) for Neuropeptides in the Asian Citrus Psyllid, Diaphorina citri (Hemiptera: Psyllidae)
Source: Int J Mol Sci. 2018 Dec 6;19(12):3912. doi: 10.3390/ijms19123912 (PMC6321106; doi:10.3390/ijms19123912)
Supplement: Supplementary file 1 [file ijms-19-03912-s001.zip › Text S1 Amino acid sequences from published data in phylogenetic analyses.txt]

>DmCG10626 Kinin
MAMDLIEQESRLEFLPGAEEEAEFERLYAAPAEIVALLSIFYGGISIVAVIGNTLVIWVVATTRQMRTVT
NMYIANLAFADVIIGLFCIPFQFQAALLQSWNLPWFMCSFCPFVQALSVNVSVFTLTAIAIDRHRAIINP
LRARPTKFVSKFIIGGIWMLALLFAVPFAIAFRVEELTERFRENNETYNVTRPFCMNKNLSDDQLQSFRY
TLVFVQYLVPFCVISFVYIQMAVRLWGTRAPGNAQDSRDITLLKNKKKVIKMLIIVVIIFGLCWLPLQLY
NILYVTIPEINDYHFISIVWFCCDWLAMSNSCYNPFIYGIYNEKFKREFNKRFAACFCKFKTSMDAHERT
FSMHTRASSIRSTYANSSMRIRSNLFGPARGGVNNGKPGLHMPRVHGSGANSGIYNGSSGQNNNVNGQHH
QHQSVVTFAATPGVSAPGVGVAMPPWRRNNFKPLHPNVIECEDDVALMELPSTTPPSEELASGAGVQLAL
LSRESSSCICEQEFGSQTECDGTCILSEVSRVHLPGSQAKDKDAGKSLWQPL

>DmCG10698 Corazonin
MEDEWGSFDRLPSVPSASMDLETENEVVSNWSTLANFTRLVAGAAPEIVNYTLNMIDVGVGMATDISNLS
VSTTPLPAYAISNSSSLAHTNSRHEAPPMAEQVPEHVMDHAPQLSRSGLLKVYVLAVMALFSLLGNLLTI
WNIYKTRISRRNSRHTWSAIYSLMFHLSIADVLVTWFCIIGEAAWCYTVQWLANELTCKLVKLFQMFSLY
LSTYVLVLIGVDRWIAVKYPMKSLNMAKRCHRLLGGTYILSLVLSLPQFFIFHVARGPFVEEFYQCVTHG
FYTADWQEQMYATFTLVFTFLLPLCILFGTYMSTFRTISSSEKMFQGSKLANYSTAKLPTQTNRQRLIHK
AKMKSLRISVVIIIAFLICWTPYYVMMIMFMFLNPDKRLGDDLQDAIFFFGMSNSLVNPLIYGAFHLCPG
KGGKSSGGGGNNNAYSLNRGDSQRTPSMLTAVTQVDGTGGSSRQMRAFRQQSYYRSSSNGTAGPGAAPFK
EQVGLLHVGPGNGTPGGSVSSGATPQLIRKGSALLARQPSCLREQEHQQRLLLHEKPSTLVLSYDSQRGG
VGVGVASGLLDNNERVSSV

>DmCG10823 SIFamide
MMAASGRIRKRKHKSHTSGDVPSTTTSVPMPIPTMAPGKMVAETMEEAAALAGDYNNFTHNFVDLQNLLS
FNELNGTSGSGGTAVSSLGSSSAIKLNNSAITDTLLGTVLTTATATVAPAASSLLATLAATTTASARGSL
AGKSLAIADATSSTYYSNLLNLSPATTSLISAAAATKSYNDSALRWEQLDGSVDFGFDPLYRHSLAMSMV
YCVAYIVVFLVGLIGNSFVIAVVLRAPRMRTVTNYFIVNLAIADILVIVFCLPATLIGNIFVPWMLGWLM
CKFVPYIQGVSVAASVYSLIAVSLDRFIAIWWPLKQMTKRRARIMIIGIWVIALVTTIPWLLFFDLVPAE
EVFSDALVSAYSQPQFLCQEVWPPGTDGNLYFLLANLVACYLLPMSLITLCYVLIWIKVSTRSIPGESKD
AQMDRMQQKSKVKVIKMLVAVVILFVLSWLPLYVIFARIKFGSDISQEEFEILKKVMPVAQWLGSSNSCI
NPILYSVNKKYRRGFAAIIKSRSCCGRLRYYDNVAIASSTTSTRKSSHYHQNSSRKSPSSKGNAVSYIYE
HNSLRRHNMMLKQDSNLSQQMLLKQDSHGSRQFLIKQESSCSDASGIRRPLCQQDSNGSKVSLSKQDSIV
SYMEARRSAGHGLNDTLVDRDSVSMDVGRRQGATPSSLLDKRQKFVKQDSVISFVDQRPEQRRHQLVKQD
SVISFADQRRGLLHKQDSLMANRTGDAPTHHVSILKKTDSQLSYGSSTSPRRNADLYE

>DmCG11325 AKH
MAKVAEENDHRDLSNWSNVNDTNGTIHLTKDMVFNDGHRLSITVYSILFVISTIGNSTVLYLLTKRRLRG
PLRIDIMLMHLAIADLMVTLLLMPMEIVWAWTVQWLSTDLMCRLMSFFRVFGLYLSSYVMVCISLDRYFA
ILKPLKRSYNRGRIMLACAWLGSVVCSIPQAFLFHLEEHPAVTGYFQCVIFNSFRSDFDEKLYQAASMCS
MYAFPLIMFIYCYGAIYLEIYRKSQRVLKDVIAERFRRSNDDVLSRAKKRTLKMTITIVIVFIICWTPYY
TISMWYWLDKHSAGKINPLLRKALFIFASTNSCMNPLVYGLYNIRGRMNNNNPSVNNRHTSLSNRLDSSN
QLMQKQLTNNSLLNGRGQVMAAAVSATTKLANVVSLKGTANGNGSAAAAGTVPITPPLTVTIAPLATDDE
ANDDSCLSAVTIRCQDQSPIRQK

>DmCG1147 NPF
MIISMNQTEPAQLADGEHLSGYASSSNSVRYLDDRHPLDYLDLGTVHALNTTAINTSDLNETGSRPLDPV
LIDRFLSNRAVDSPWYHMLISMYGVLIVFGALGNTLVVIAVIRKPIMRTARNLFILNLAISDLLLCLVTM
PLTLMEILSKYWPYGSCSILCKTIAMLQALCIFVSTISITAIAFDRYQVIVYPTRDSLQFVGAVTILAGI
WALALLLASPLFVYKELINTDTPALLQQIGLQDTIPYCIEDWPSRNGRFYYSIFSLCVQYLVPILIVSVA
YFGIYNKLKSRITVVAVQASSAQRKVERGRRMKRTNCLLISIAIIFGVSWLPLNFFNLYADMERSPVTQS
MLVRYAICHMIGMSSACSNPLLYGWLNDNFRKEFQELLCRCSDTNVALNGHTTGCNVQAAARRRRKLGAE
LSKGELKLLGPGGAQSGTAGGEGGLAATDFMTGHHEGGLRSAITESVALTDHNPVPSEVTKLMPR

>DmCG12290 orphan
MAIDLLILALLLVSFLINLLALCAFWITPGLRTTANRFTINLLAINLIGCCILAPTLFLGLPGKSAEAST
SNAETLEFFSKPGNHQVILRRNGQLVEQDGVVVRRNISENGDTVETFFKCNATYCRELTIDERGDGGFVI
TETETHEENLSAFESLPTEAPILPPVQLRCWSIDMTAALGALAVLLVVGDTWCAVTDPLRYHSRISGVKT
WIFIALTWVVGILFGALSAFRVLDFEADALFSRQRRLAVTYFNISSTNSIFGVVYASVYFIVIILLPFGF
VCGMYWRIFSEARGNGLRMRQNGSSPLLQSALNLTAGQQAAQANQFSNSLCVHRHSISSASSHGGNSSLG
LGGLQMQIDQRQQPRSSPSCLRRDSAAKVLLPTISDDGGSDAESGAGVQLMPVQEHSLSDRNQNIMLTLQ
TASGEIKRNYSARQLPLLGTSSQDLRETNRLQGIRQVHSSPNLHKYTELRQDSLSEECGSPHLLGHAQRQ
QQQQLHLQHQQQQHHHHQQHHPHFSSPRHQQHGHALQIPAIHASPKALSYMSSLRHRLSNASSLFKYREE
SRAARISILVVVMFVVSYLPFGLLVLLQSRLSAANFGGSSQLAIFMILLANLSSPFIFAYRNKRVRRGVK
RLFGLDSSSGLQRNCSSSVKTNGTAGPAASGAQLQRNSSKLSQYSSNSCKYLTPQSSLVSQVPVHTTLTL
RPNSSCSTIINFGGARGSADSDEQPPATPPPTVAVAPPPTRPQRPKLQRGITIVEHIAITPTMPQKFQNR
RARLFDMFFRSSKKLQAGCQSQSLPTEV

>DmCG12610 orphan
MSPAEQLRLVGVSDAYQLAASSGGAGGGGGGGGGGGGGGGLGGYGGGGSGGDAGGSGEKMKDVPDKYVTA
LSHFLDWHSNGTVDMERLSGPILKSSIKSVYWLFLIQYAALALLGVVLNVIIVVYIMYHRLYKDVTHAFI
INLALCHFVQCALVLPVSLMVMLIQNWIFGQFLCFFLPMLQDIPLHVAMISHILIAWDRMRWLNDPLKGR
LPGFVCCCATWLTGMVIALPYPIYTIYVELGDYMPQLSGIGLCVVNLMDDMQEYTRGLFLLMYCGPAILL
SYLYIRTSQELRPPDGPFAVMMYEHRADLRMRQRNSSTSSVEPRHLSGGGVAGLSNGGGNSARSYDLYSA
ELDVHREKRKQRNFGSMAATQVVCMCPLMILRFARLSLEETYENAKHFDFTYLMFVWVAFLPTVIFPCIY
ASQILPRDEQERLRGYFRLSSKRKQKSQRRSDAGGGSGVGGSSREDSIEKDEASNTTSVHHAAEPHKHSS
KLRHEREVRLPGHGSSAGGDRYTGAPYRQGKDRERERERDRDRERDRDRERERERQRAGGRGAGDAGVVN
NLGKDVRGKKHDVKINIISDGVGHGATSHSHAAHPAHRKQTGGNNNNNNNSSRSRTNPGQRHGGSKLTAD
CLSNVTASTFCNGSGSVTAGATGNGNGPSGVLIPDDSSTSNYGDGEESSVVSSMMVPPQRWPGSGGGVLR
HKDVSFSECSSTFSSSTLERDLEIMDQLERERSMDIQEMLQREREREKVRRQLPDIEKLYAQRSPKGKRG
EAAGAGAGTGAGLALVMPGSDPLSSLSQSRSISTEYSLCSTLETSGAGVSVGHDEVLPHHLEEVEEEVVP
PDFYDSYTPGGTQNLPPNAGGAVPVATAAVPAYQYQYSRNRLSRKSSGSSSGHHHHGHHHGQHGGGGVGG
VAGGRGSKRDSFNSLNGTDLIAGAFCELDPTQPLNKMAVIEGRMRRSSPRNASFSSGSGVSGRSSMKSSS
RDYDYGHGSSSHSAHPELDFRENIFAEL

>DmCG13229 orphan
MMQETGNQMGQTHMHQRVPFNDTVLKDYHLTSTDIEKFVKLWQEYQMKNMTPQVDECQGYCQGEIYNWLR
AYNSIHGYVSLMICIFGTIANILNIMVLTRKEMAKTPINNILKWLAVADMFVMLEYIPYTSYQYIYMGPG
EKDLSYTWAVCLLVHMHFTQILHTISIGLTVTLAVWRYVAIRHPNGGCANFLLAHSREAILLPFILSPIL
CLPTYFVFQVRETYDVDKVNSEAMYHVYFDKDSVLYRFNFWIHSVLIKLLPCGILIVISAVLMHVLCEAS
RRRLKLRDYNNPAKYAIQLNLNETKSKKPPRCDRRNDRTTLLLVAVLVLFLITEFPQGLLGLLSGVMEKC
FFAHCYPPFGELMDLLALINAAVGFVLYGLMSKQFRTTFRSLFMKRHFGSTEMTRLTRVTTTCV

>DmCG13575 orphan
MALLHYTFDQLELYLEWAFAQHGEATPIPSIQPYPGVFVGDLSQLNRFKRHAFSAVVGTLFVLAFCGNLS
TLYVNSRRKLRPFFRACLISLACSDLVSSIFCTVSYMAQFQAQYLQLWTIGGFMCKFVPFITTTSVLSGS
LTLVAIALDRYLAVMRPVLGFWSPDKRFSTLSMLLIWACSIGSSGPLLGIYDYRKIYLLDVEDSSEESEE
VVTAVPEELVVTELEMVHMCLAGDHDVGLYYVILFTLIFLPCIVSFLWLNAVIARQLWLRRHYHQEQQEQ
HQEPKEGQFKTMANGGDLLMPSTLVSAMGVAVPFALDNTPLPPKSTVNAPGKKTTAAALAREARHRKMVV
VVLLMMAVFICLRLPAWVFLIMRLYGSYSEPIDWLLYFSFGILNLFSCALNPIFYTFLTQTIRTLTLVKH
KIQGFLGCPPGKVPDGMPTDQMDKSGCCCGLRPPTFTWRCHPSRDRAAATVIRDVDQPDPPSDQVQPDPS
SLRRFLSYKQEVFTIYKQCGDSSSASIESSA

>DmCG7285 AstC
MFTWLMMDVLQFVKGEMTADSEANATNWYNTNESLYTTELNHRWISGSSTIQPEESLYGTDLPTYQHCIA
TRNSFADLFTVVLYGFVCIIGLFGNTLVIYVVLRFSKMQTVTNIYILNLAVADECFLIGIPFLLYTMRIC
SWRFGEFMCKAYMVSTSITSFTSSIFLLIMSADRYIAVCHPISSPRYRTLHIAKVVSAIAWSTSAVLMLP
VILYASTVEQEDGINYSCNIMWPDAYKKHSGTTFILYTFFLGFATPLCFILSFYYLVIRKLRSVGPKPGT
KSKEKRRAHRKVTRLVLTVISVYILCWLPHWISQVALIHSNPAQRDLSRLEILIFLLLGALVYSNSAVNP
ILYAFLSENFRKSFFKAFTCMNKQDINAQLQLEPSVFTKQGSKKRGGSKRLLTSNPQIPPLLPLNAGNNN
SSTTTSSTTTAEKTGTTGTQKSCNSNGKVTAPPENLIICLSEQQEAFCTTARRGSGAVQQTDL

>DmCG13702 AstC
MEGGWWRGGGGGGRLGGKAIMEGHSTPNGAAASHRNNSTRTNIATNGCAHSGILLFVLTAMTLTSLITPT
EQLAVAPNGTTLHQLESVESESYPSINGTQNETMVTSVRPHLDHRNRPTQQNGSHYLEYDDDGPDCSYSY
NFILKLITMILYALVCIIGLFGNTLVIYVVMRFSKMQTVTNIYILNLAIADECFLIGIPFLLYTMQVGNW
PFGNYMCKAYMVSTSITSFTSSIFLLIMSADRYIAVCHPISSPRYRTPFVSKLVSAFAWMTSVLLMLPVI
LFASTVQSSNGNVSCNIEWPDTQNSHTDSTFILYSLVLGFATPLTFILVFYCLVIRKLHTVGPKHKSKEK
KRSHRKVTKLVLTVISAYIFCWLPHWISQVALISSAPQRCASRLELAVFLACGCLSYSNSAMNPILYAFL
SDNFKKSFMKACTCAARKDVNAQLQLENSFFPKFGKGRQSERLLGGNGKGGAQRGALTKKKCLATRNNNA
PMATTTTTTTTTTGTDAVTCLQPPVHQVPAEIQVGNPATVLVVNAETNNCKPPVLHTDL

>DmCG13803 Myosuppressin
MVTNMSQPHYCGTGIDDFHTNYKYFHGYFSLIVCILGTIANTLNIIVLTRREMRSPTNAILTGLAVADLA
VMLEYIPYTVHDYILSVRLPREEQLSYSWACFIKFHSVFPQVLHTISIWLTVTLAVWRYIAVSYPQRNRI
WCGMRTTLITIATAYVVCVLVVSPWLYLVTAIAKFLETLDANGKTIASVPLSQYILDYNRQDEVTMQVMS
STTPDVSWAIPSDSANGTAVSLLSLTTVIPLTTLSTGVTTSSSLGERNVTVYKLYHSALALRDRQFRNAT
FLIYSVLIKLIPCFALTILSVRLIGALLEAKRRRKILACHAANDMQPIVNGKVVIPTQPKSCKLLEKEKQ
TDRTTRMLLAVLLLFLVTEFPQGIMGLLNVLLGDAFFLQCYLKLSDLMDILALINSSINFILYCSMSRQF
RSTFALLFRPRWLDKWLPLSQHDGEGRVGGSGGLGGYGGYGRQRLLHTDAVSKSMAIDLGLTTQVTNV

>DmCG13995 orphan
MNRDNLQQWWENSYRRQHPEPTDDLGLDSAELHLALQEPNQLPADYDYGNFSLGNPYDVDSEHSISPLTL
LLLAVSYGLVVFGGVVGNSTLVLTLCSASSVRLRNPLLLAVCIADLLVTGISAPVTLLNLAMNRRTRSLP
LVLCKVIHYVQVMPVSASTISFFMLSLDRYATVKHPRLAQLRQRRYLHVSLALLSWLASAAISTPFLFAY
KIIAKSMVVKGGGAANTTPNPVSISCTSDLGANAMFMSFIIFHTIAVFVLPGIGVLLNHYGVRRKLCALS
LTARAAHGELPLPIPILRRQTHMVIVTGCPNAQQAACGGGTTADDTSNGNGTGTGGGPMAVSPGDIQLHT
LQPRQPGSAGSALEPGSYRSSNPISPRAMREIRAHSQRQRINRAGRGPATPGIPLPQTSTLRSRRHLANM
LIASAVIFIACWAPHVFCIFYKNFGNNQQCSQTSVYFSLLLGYFYSAISPVIYWALNHNSLRQSPCAPII
RLRSMQNFLRSRFRTHTAPPPPSSTNEAALGAFNPKLIKLTPKQYRAQASSHYLY

>DmCG14003 Trissin
MIMTMMQTVRAWQQESDVEHRKQHKQRWRPDGAHISAAYDLNSDNDDGHHRVVHNQNNGSPNSSPNQSTS
AFRQRQPHHPPTGQQPPRLPCTVTHFSAHWKTLLILLTLLSASTLTASANVTSTISPPINGSSTDYILLY
GESTTSLVPALTTGLSGDGSGAVIEDEEDAEKASEYIFDRTDVRIIFITLYTLVFCCCFFGNLLVILVVT
LSRRLRSITNFFLANLAFADFCVGLFCVMQNLSIYLIESWVFGEFLCRMYQFVHSLSYTASIFILVVICM
ERYFAIVHPITCKQILTAARLRMVIVTVWITSAVYSTPKFVFSKTIKNIHTQDGQEEEICVLDREMFNSK
LLDMINFVLLYVMPLLVMTVLYSKIAIALWRSSRGLTPHVVQHQHQQPQQPSCQDIGMGMHNSMYHHHPH
HHHHHHQHHQLQSAASSAGVVGVGLGGGGGGGPGPSLASGGSSTTSLSRKQSSKYEKRGVSITESQLDNC
KVSLEADRPIVSACRKTSFYHHGHAHHQRAGNASVGGGSGGAGAGATHMSHSSSNVLRARRGVVRMLIIF
VLTFALCNLPYHARKMWQYWSRSYRGDSNFNALLTPLTFLVTYFNSGVNPLLYAFLSRNFRKGMKELLLC
SWKKGKGKSSSNSSMHHKRKALQTHSLPTDTTHIGNEQL

>DmCG30106 CCHamide1
MIANLVSMETDLAMNIGLDTSGEAPTALPPMPNVTETLWDLAMVVSQSTQWPLLDTGSSENFSELVTTET
PYVPYGRRPETYIVPILFALIFVVGVLGNGTLIVVFLSVRQMRNVPNTYILSLALADLLVIITTVPLAST
VYTVEYWPYGSFLCSLSEFMKDVSIGVSVFTLTALSGDRYFAIVDPLRKFHAHGGGRRATRMTLATAVSI
WLLAILCGLPALIGSNLKHLGINEKSIVICYPYPEEWGINYAKSMVLLHFLVYYAIPLVVIAVFYVLIAL
HLMYSASVPGEIQGAVRQVRARRKVAVTVLAFVVIFGICFLPYHVFFLWFYFWPTAQDDYNAFWHVLRIV
AYCMSFANSCANPVALYFVSGAFRKHFNRYLFCRGASGRRKKRGQHDTFCMHRDTSLTSTASKRFQSRHS
CYQSTIRSCRLQETTITTLPNGGNQNGANISAVELALPVLQAPGHNEAHAPPSYGFLPLNEIVQQTRSSP
AKFQESLLN

>DmCG14575 CAPA
MNSSTDPTFSELNASFTNTPDTLFATSVSSDPSHGFGEEDYACGTFNCSPKEFVAFVLGPQTLPLYKAVL
ITIIFGGIFITGVVGNLLVCIVIIRHSAMHTATNYYLFSLAVSDLLYLLFGLPTEVFLYWHQYPDLFGMP
FCKIRAFISEACTYVSVFTIVAFSMERFLAICHPLHLYAMVGFKRAIRIITALWIVSFISAIPFGLLSDI
QYLNYPLDHSRIEESAFCSMSPKIVNEIPVFEVSFCIFFVIPMILIILLYGRMGAKIRSRTNQKLGVQQG
TNNRETRNSQMRKKTVIRMLAAVVITFFVCWFPFHLQRLIFLYAKNMDNYLDINEALFSIAGFAYYVSCT
VNPIVYSVMSRRYRVAFRELLCGKAVGAYYNSGFARDHSSFRESSAYDRVHSVHVRASQHPNKFETDSSS
ANRVLIKKTYSLPLPKNADSTVLSTTDIVIVLENSHTVCEEPKVENDIWIENEETCI

>DmCG14593 CCHamide2
MYASLMDVGQTLAARLADSDGNGANDSGLLATGQGLEQEQEGLALDMGHNASADGGIVPYVPVLDRPETY
IVTVLYTLIFIVGVLGNGTLVIIFFRHRSMRNIPNTYILSLALADLLVILVCVPVATIVYTQESWPFERN
MCRISEFFKDISIGVSVFTLTALSGERYCAIVNPLRKLQTKPLTVFTAVMIWILAILLGMPSVLFSDIKS
YPVFTATGNMTIEVCSPFRDPEYAKFMVAGKALVYYLLPLSIIGALYIMMAKRLHMSARNMPGEQQSMQS
RTQARARLHVARMVVAFVVVFFICFFPYHVFELWYHFYPTAEEDFDEFWNVLRIVGFCTSFLNSCVNPVA
LYCVSGVFRQHFNRYLCCICVKRQPHLRQHSTATGMMDNTSVMSMRRSTYVGGTAGNLRASLHRNSNHGV
GGAGGGVGGGVGSGRVGSFHRQDSMPLQHGNAHGGGAGGGSSGLGAGGRTAAVSEKSFINRYESGVMRY

>DmCG16726 CNMamide
MDMEYITSSSGNITATTEADFSSSLGESNVTEYNTTEMDANESAGEDEEMLRIAFFIGHFVHQYYIPVLC
CTGSIGNILSVFVFFRTKLRKLSSSFYLAALAVSDTCFLAGLFAQWLNFLNVDIYNQNYFCQFFTFFSYL
ASFCSVWFVVAFTVERFIAVIYPLKRQTMCTVRRAKIVLFCLTLVGCLHCLPYIVIAKPVFMPKLNTTIC
DLNSEYKEQLALFNYWDTIVVYAVPFTTIAVLNTCTGCTVWKFATVRRTLTMHKMKPQTNSMPSNSSNSS
GGASSAVASYRLSASLKRQKSTGTHPSGQHNVANRQTDDQEQQQQSQQHQINNCQHHCEITQKPARRKVQ
NSSQLKVTKMLLIVSTVFVCLNLPSCLLRIEAYWETESARNQNSTIALQYIFHAFFITNFGINFVLYCVS
GQNFRKAVLSIFRRVSSAQREAGNTQVTVSEYCRNTGTSTRRRMMTQHCWNEMHELHPLK

>DmCG16752 Sex peptide
MDNYTDVLYQYRLAPSASPEMEMELADPRQMVRGFHLPTNESQLEIPDYGNESLDYPNYQQMVGGPCRME
DNNISYWNLTCDSPLEYAMPLYGYCMPFLLIITIISNSLIVLVLSKKSMATPTNFVLMGMAICDMLTVIF
PAPGLWYMYTFGNHYKPLHPVSMCLAYSIFNEIMPAMCHTISVWLTLALAVQRYIYVCHAPMARTWCTMP
RVRRCTAYIALLAFLHQLPRFFDRTYMPLVIEWNGSPTEVCHLETSMWVHDYIGVDLYYTSYYLFRVLFV
HLLPCIILVTLNILLFAAMRQAQERRKLLFRENRKKECKKLRETNCTTLMLIVVVSVFLLAEIPIAVVTA
MHIVSSLIIEFLDYGLANICIMLTNFFLVFSYPINFGIYCGMSRQFRETFKEIFLGRLMAKKDSSTKYSI
VNGARTCTNTNETVL

>DmCG2114 FMRFamide
MSGTAVARLLLRLELPSPGVMPPPPTDYDYGGPISDDEFLASAMATEGPTVRYDLFPQNNSQPTLQIVLN
HTEVQTDLQYPHYEDLGLDPDPNWTRICEDVYNPLLENNRIEFWVCGVLINIVGVLGILGNIISMIILSR
PQMRSSINYLLTGLARCDTVLIITSILLFGIPSIYPYTGHFFGYYNYVYPFISPAVFPIGMIAQTASIYM
TFTVTLERYVAVCHPLKARALCTYGRAKIYFIVCVCFSLAYNMPRFWEVLTVTYPEPGKDVILHCVRPSR
LRRSETYINIYIHWCYLIVNYIIPFLTLAILNCLIYRQVKRANRERQRLSRSEKREIGLATMLLCVVIVF
FMLNFLPLVLNISEAFYSTIDHKITKISNLLITINSSVNFLIYIIFGEKFKRIFLLIFFKRRLSRDQPDL
IHYESSISNNGDGTLNHRSSGRFSRHGTQRSTTTTYLVATGGPGGGGCGGGGGNNSLNNVRLTQVSGSPG
LVKIKRNRAPSPGPVVYFPAREMQRSASTTNSTTNNNTSIGYDWTLPDSKKLGHVSSGF

>DmCG10001 AstA
MENTTMLANISLNATRNEENITSFFTDEEWLAINGTLPWIVGFFFGVIAITGFFGNLLVILVVVFNNNMR
STTNLMIVNLAAADLMFVILCIPFTATDYMVYYWPYGRFWCRSVQYLIVVTAFASIYTLVLMSIDRFLAV
VHPIRSRMMRTENITLIAIVTLWIVVLVVSVPVAFTHDVVVDYDAKKNITYGMCTFTTNDFLGPRTYQVT
FFISSYLLPLMIISGLYMRMIMRLWRQGTGVRMSKESQRGRKRVTRLVVVVVIAFASLWLPVQLILLLKS
LDVIETNTLTKLVIQVTAQTLAYSSSCINPLLYAFLSENFRKAFYKAVNCSSRYQNYTSDLPPPRKTSCA
RTSTTGL

>DmCG2872 AstA
MAGHQSLALLLATLISSWPKASWGATGNGSIISVSNSSGNNYAFTSEHTDHSDHNANDSMEYDAESVALE
RIVSTIVPVFFGIIGFAGLLGNGLVILVVVANQQMRSTTNLLIINLAVSDILFVIFCVPFTATDYVLPEW
PFGNVWCKFVQYMIVVTCHCSVYTLVLMSFDRFLAVVHPVTSMSLRTERNATLAIMCAWITIVTTAIPVA
LSHSVRIYQYHGNAGTACVFSTEEEIWSLVGFQVSFFLSSYVAPLTLICFLYMGMLARLWKSAPGCKPSA
ESRKGKRRVTRMVVVVVLAFAICWLPIHVILVLKALNLYGGSHLSVIIQIISHVVAYTNSCINPILYAFL
SDNFRKAFRKVVWCGSPPPLMTNQQVTKTTRTATGNGTSNIEML

>DmCG30340 orphan
MASVSSSDDFDFGKWDFPAERIWLHKPNGEITWKICTFLPLIAFGLYGNFSMVYVIATNRSLRSPTNLII
ANMAVADLLTLAICPAMFMVNDFYQNYQLGCVGCKLEGFLVVVFLITAVLNLSVVSYDRLTAIVLPMETR
LTIRGVQIVVVCTWVSGILLASPLAFYRSYRVRVWKNFTERYCKENTSVLPKYWYVLITILVWLPLGIML
ICYIAIFYKLDRYEKRVLSRENPLTVSYKRSVAKTLFIVVVVFAALRLPFTILVVLREKYFGEDVSVSSG
MQLFWYISQYLMFLNAAVNPLIYGFNNENFRRAYYQISWVRRWRDATQMKKFSRSPDHCCYCAFMKNGKR
TSEAAQKAGNLEKDISKDMSSAQQSAKSTKIVENEFVSEIEADGFI

>DmCG3171 orphan
MDQDMGMATGYFQDADMQMDEPAAATQSIYPHSATLFAAISACVFVTIGVLGNLITLLALLKSPTIREHA
TTAFVISLSISDLLFCSFSLPLTAVRFFQESWTFGTTLCKIFPVIFYGNVAVSLLSMVGITLNRYILIAC
HSRYSQIYKPKFITLQLLFVWAVSFLLLLPPILGIWGEMGLDEATFSCTILKKEGRSIKKTLFVIGFLLP
CLVIIVSYSCIYITVLHQKKKIRNHDNFQIAAAKGSSSSGGGSYMTTTCTRKAREDNRLTVMMVTIFLCF
LVCFLPLMLANVVDDERNTSYPWLHIIASVMAWASSVINPIIYAASNRNYRVAYYKIFALLKFWGEPLSP
MPSRNYHQSKNSKELSGVIRSTPLFHAVQKNSINQMCQTYSV

>DmCG4313 orphan
MVAGTWITTFSIMIPTWRGVWGIFGLDVSIGSCSIMHDRYGRSPKEFLFIAAFMVPCICIVICYARIFLL
VRKAAIRAGTAGKTNVSDVTPSSAPQHQIQAMATPKKPEKVTTSSGEANEPIAGRPFVVEENLAYIDDNA
STDSLPISYSIRRRDQDQQPPPVDANVVLKEREKERDRDQEKVSLGRSQTQLEMGKTHGKNPITTSLRTT
SFTRFSPRKSHYASMGNTSNASSIYPGRMSAKDRRLLKMILVIFVWFVICYLPITVAKIWKSATEVHWFN
IAGYLLIYLTTCINPLIYVLMSSEYRRAYWNLLRCHGSPDTQKQRNQANAKRKHLESNRQVKATT

>DmCG4322 orphan
MSDETTISLEDGYPPLEALTTMVPPADATGFSQSLLTFAAVMTFLIMIVGICGNLLTVVALLKCPKVRNV
AAAFIISLCIADLLFCALVLPFQGLRFVQGTWRHGQVLCRLIPFIQYGNIGVSLLCIAMITINRYVMITH
HGLYARIYKRHWIAVMIAACWLFSYGMQLPTLLGEWGRFGYDSRLQTCSIMTDDHGHSSKTTLFITAFVI
PCLVIIACYAKIFWVVHKSEQRLKRHATKQNSIPNNLRPLASTGSGALPSGAECQPSNRVSSDSSSSFSI
DVPETAPSGKQQPTRVKDQREVRAKRNEWRITKMVLAIFLSFVVCYLPITIVKVADKNVEHPSLHICSYI
LLYLSACINPIIYVIMNKQYRKAYKTVVFCQPARLLLPFGKTNGASSAAEKWKDTGLSNNHSRTIVSQMS
GGTGAASGAGTATGTAAVAVMQTPPEVQQAQALEMVSRGPDLISKSNLPQPNVTPPPPSVLTATPNGSNS
NSLTLRLPLKKNNHCYTNSGFNSSTPSPSSGLGIGISSSSIYRPGVGSLGSGSASIRRITMVGDDIILEE
EELPPTPPATSAPTTPAPPPPSSPLHPLSTDSSTTTISGGAVVAGSSAPKPATPTPHIYMNVDSPKRNQY
YMDRNTNAVAPESDSGPANTSATVSISGSKLTAKMKFPKD

>DmCG5811 RYamide
MEHHNSHLLPGGSEKMYYIAHQQPMLRNEDDNYQEGYFIRPDPASLIYNTTALPADDEGSNYGYGSTTTL
SGLQFETYNITVMMNFSCDDYDLLSEDMWSSAYFKIIVYMLYIPIFIFALIGNGTVCYIVYSTPRMRTVT
NYFIASLAIGDILMSFFCVPSSFISLFILNYWPFGLALCHFVNYSQAVSVLVSAYTLVAISIDRYIAIMW
PLKPRITKRYATFIIAGVWFIALATALPIPIVSGLDIPMSPWHTKCEKYICREMWPSRTQEYYYTLSLFA
LQFVVPLGVLIFTYARITIRVWAKRPPGEAETNRDQRMARSKRKMVKMMLTVVIVFTCCWLPFNILQLLL
NDEEFAHWDPLPYVWFAFHWLAMSHCCYNPIIYCYMNARFRSGFVQLMHRMPGLRRWCCLRSVGDRMNAT
SGTGPALPLNRMNTSTTYISARRKPRATSLRANPLSCGETSPLR

>DmCG5911-A ETH
MLPQIPSYIRTTAMFFCIVIMLLGVVGNVMVPIVIVKTKDMRNSTNIFLTNLSIADLLVLLVCTPTVLVE
VNTRPETWVLGHEMCKAVPFVELTVAHASVLTILAISFERYYAICEPLKAGYVCTKGRAILICVLAWGIA
ALFTSPILWVAEYKLAEYIDGSSVAVCLTQAISDWTLAFFLMTISVFFVVPFVTLVVLYGIIARNLVSNR
AAMLRARPTKPELSLKARKQVVLMLGAVVLSFFVCLLPFRVLTLWIILSTDQTLHDLGLVRYYSLLYFCR
IMLYLNSAMNPILYNLMSTKFRRGFKRLCQDAGRLLLELVTLGRRKEDSSRGRRGTLSLGMGTNTNTNTN
SSNATGATSSSILSRSSNRRCSEDISRTRLKIEMQMPCGSDLEAMAMLQHSTLGKGIARRVSDSRLMPLR
NHQPRRHKPQISFDEESLEENKRSEAKIPTKCREKLPGIAREIVNLTENTL

>DmCG5911-B ETH
MLPQIPSYIRTTAMFFCIVIMLLGVVGNVMVPIVIVKTKDMRNSTNIFLTNLSIADLLVLLVCTPTVLVE
VNTRPETWVLGHEMCKAVPFVELTVAHASVLTILAISFERYYAICEPLKAGYVCTKGRAILICVLAWGIA
ALFTSPIIAISTYSVEPYGDGTDAPVCTTAADGFWSIFYFVGCITVFFFLPFGILVLLYAAIAYKLLRPN
NAFHRPTSPQPQQPSGGATSGSSQVPSTKGNSHQQSNGMRKHRKQVIFMLVAVVSSFFVCLLPFRAFTLW
VILASAEDVEGLGIAGYYNLLYFSRFMLYLNSAMNPILYNLMSSKFRSGFWRLLLTCLGQRPHHHHRHHY
HQRQHPTAGGSGRNASTRQEQDAEEGAALAGTTSARHPRRTLRREATFLINSISTSSGTDRTTSSSAWRS
NSLSISGLSERERGILGAAIIGTTAATVTTACLQERRASKI

>DmCG5936 Orphan
MITRLYNTEEDPAYCSFIWGSNLTSSVDVLAANATSVFSSDLRDDFYRDVEDPRTESLREYCYGLVLPII
CAMGIIGNVLNLVVLTRRNMRGTAYIYMRAYSTAALLAIVFAIPFGIRMLVHKDRGQWEEFGPAFYTAHL
ELYLGNGCLGVGVMMLLVLTIERYVSVCHPGFARPVMGPPGVVVFLTCLATVIVYLPSIFRGELIKCILG
SSDVYVYLRRDNTIYQQTIFYRVYKIMLEVIFKLVPTLVIGGLNMRIMMVYRRTCERRRKMVLSRPHAQG
HGHGHGHGHGHGHGHAHGHGYLKDDDPRKFAEERRLFLLLGSTSILFLVCVSPMAILHMTIASEVYPSFP
FQVFRASANLLELINYSLTFYIYCLFSEDFRNTLVRTIKWPWLKGKFCHQAEHEVSASPPATAGTVAVAG
TGNGHVSIFHPAIPALTLTPAEPDERPRCANGVLH

>DmCG6111 CCAP
MLHLRLFDSSLYYTLASASESSGLASSTSTERSFNGTQGAGGVAAGGESLTPTDVAAVNLTYFTPAISHV
MLAPTTIATTTASATMVQIQTTAAPSHDLETGGNSTSSDPGEFDNLNSFYFYETEQFAVLWILFTVIVLG
NSAVLFVMFINKNRKSRMNYFIKQLALADLCVGLLNVLTDIIWRITISWRAGNLACKAIRFSQVCVTYSS
TYVLVAMSIDRYDAITHPMNFSKSWKRARHLVAGAWLISALFSLPILVLYEEKLIQGHPQCWIELGSPIA
WQVYMSLVSATLFAIPALIISACYAIIVKTIWAKGSIFVPTERAGFGAAPARRASSRGIIPRAKVKTVKM
TLTIVFVFIICWSPYIIFDLLQVFGQIPHSQTNIAIATFIQSLAPLNSAANPLIYCLFSSQVFRTLSRFP
PFKWFTCCCKSYRNNSQQNRCHTVGRRLHNSCDSMRTLTTSLTVSRRSTNKTNARVVICERPTKVVTVPA
MSEV

>DmCG6515 natalisin
MSEIVDTELLVNCTILAVRRFELNSIVNTTLLGSLNRTEVVSLLSSIIDNRDNLESINEAKDFLTECLFP
SPTRPYELPWEQKTIWAIIFGLMMFVAIAGNGIVLWIVTGHRSMRTVTNYFLLNLSIADLLMSSLNCVFN
FIFMLNSDWPFGSIYCTINNFVANVTVSTSVFTLVAISFDRYIAIVHPLKRRTSRRKVRIILVLIWALSC
VLSAPCLLYSSIMTKHYYNGKSRTVCFMMWPDGRYPTSMADYAYNLIILVLTYGIPMIVMLICYSLMGRV
LWGSRSIGENTDRQMESMKSKRKVVRMFIAIVSIFAICWLPYHLFFIYAYHNNQVASTKYVQHMYLGFYW
LAMSNAMVNPLIYYWMNKRFRMYFQRIICCCCVGLTRHRFDSPKSRLTNKNSSNRHTRAETKSQWKRSTM
ETQIQQAPVTSSCREQRSAQQQQPPGSGTNRAAVECIMERPADGSSSPLCLSINNSIGERQRVKIKYISC
DEDNNPVELSPKQM

>DmCG7887 Tachykinin
MENRSDFEADDYGDISWSNWSNWSTPAGVLFSAMSSVLSASNHTPLPDFGQELALSTSSFNHSQTLSTDL
PAVGDVEDAAEDAAASMETGSFAFVVPWWRQVLWSILFGGMVIVATGGNLIVVWIVMTTKRMRTVTNYFI
VNLSIADAMVSSLNVTFNYYYMLDSDWPFGEFYCKLSQFIAMLSICASVFTLMAISIDRYVAIIRPLQPR
MSKRCNLAIAAVIWLASTLISCPMMIIYRTEEVPVRGLSNRTVCYPEWPDGPTNHSTMESLYNILIIILT
YFLPIVSMTVTYSRVGIELWGSKTIGECTPRQVENVRSKRRVVKMMIVVVLIFAICWLPFHSYFIITSCY
PAITEAPFIQELYLAIYWLAMSNSMYNPIIYCWMNSRFRYGFKMVFRWCLFVRVGTEPFSRRENLTSRYS
CSGSPDHNRIKRNDTQKSILYTCPSSPKSHRISHSGTGRSATLRNSLPAESLSSGGSGGGGHRKRLSYQQ
EMQQRWSGPNSATAVTNSSSTANTTQLLS

>DmCG6857 Sulfakinin
MLPRLCADACRQCFAKIARRDTHRGTRTPYGCADTQSRPKPNFLLREVDEVCCTAASASPRLLVLFRDHK
RASFFGLTIDAFYHYLRQALPLAKEAAIHLNASNEISAVGDGVTITGTPGDLLNYSGLELDLGLDLDLNL
DMDLATTPSSSTLAPAVTVRTPGNRSVVRVSADVPIWVVPCYSAILLCAVVGNLLVVLTLVQNRRMRTIT
NVFLLNLAISDILLGVFCMPVTLVGTLLRHFIFGELLCKLIQFAQAASVAVSSWTLVAISCERYYAICHP
LRSRTWQTINHANKIIAIIWLGSLVCMTPIAAFSQLMPTSRPGLRKCREQWPADSLNYERAYNLFLDLAL
LVLPLLALSFTYLFITRTLYVSMRNERAMNFGSSGPEVTTSSSAAVAEAGSQRRANGSHCQSLDTIVPHQ
HNPHQQHHHHSQYYYDYGHCGSKRRLISGGGPCEGRRHLYCMRSASVKSLRHQQINGGGGTLSGTGAGNG
ECCSRVHRMRQQMQLQQQGYVSDNESRRKSLSQPSLRITEAGLRRSNETKSLESKKRVVKMLFVLVLEFF
ICWTPLYVINTMTMLLGPTVYEYVGYTSISFLQLLAYSSSCCNPITYCFMNASFRRAFVDTFKGMRVCER
LCAPCCFWRRRSKNETNLSVAGNSIALANSVMSSHTILESPRL

>DmCG6881 Sulfakinin
MFNYEEGDADQAAMAAAAAYRALLDYYANAPSAAGHIVSLNVAPYNGTGNGGTVSLAGNATSSYGDDDRD
GYMDTEPSDLVTELAFSLGTSSSPSPSSTPASSSSTSTGMPVWLIPSYSMILLFAVLGNLLVISTLVQNR
RMRTITNVFLLNLAISDMLLGVLCMPVTLVGTLLRNFIFGEFLCKLFQFSQAASVAVSSWTLVAISCERY
YAICHPLRSRSWQTISHAYKIIGFIWLGGILCMTPIAVFSQLIPTSRPGYCKCREFWPDQGYELFYNILL
DFLLLVLPLLVLCVAYILITRTLYVGMAKDSGRILQQSLPVSATTAGGSAPNPGTSSSSNCILVLTATAV
YNENSNNNNGNSEGSAGGGSTNMATTTLTTRPTAPTVITTTTTTTVTLAKTSSPSIRVHDAALRRSNEAK
TLESKKRVVKMLFVLVLEFFICWTPLYVINTMVMLIGPVVYEYVDYTAISFLQLLAYSSSCCNPITYCFM
NASFRRAFVDTFKGLPWRRGAGASGGVGGAAGGGLSASQAGAGPGAYASANTNISLNPGLAMGMGTWRSR
SRHEFLNAVVTTNSAAAAVNSPQL

>DmCG6986 Proctolin
MTMSSTSTATATSTATATLDEANATVGEMFSDADMAEVRHVVQRILVPCVFVIGLLGNSVSIYVLTRKRM
RCTTNIYLTALAITDIAYLTCQLILSLQHYDYPKYHFKLYWQLYGYFVWLCDSFGYISIYIAVCFTIERF
IAIRYPLKRQTFCTESLAKKVIAAVAIFCLLSTLSTAFEHTITIGTRQIDDAYQPCNQTVANISPMPPPP
VAVTPPLATPPLPTPATIWQSPDSAMESTTSGSSNQLVDWGSGSGDGEPENIPRHRRHWQSSGFVTLPTL
RKTLEEQDQKVADAAQRSGVTESLLQLWRRKRSAENHNINNTDAFAFNVTEYCQNVTYYNHGLSELGYDE
LYSYLWNLFTLLVFVVFPLLLLATFNSILILLVHRSKNLRGDLTNASSIRRTKRKSNSGLKGSVSQENRV
TITLIAVVLMFIVCQLPWAIYLIVNQYMEIQIGTQVVAGNVCNLLASLHAASNFFLYCVLSDKYRKTVRE
LITGYRYRRRHARNNTSLYVPHTTTTLTQINGDHYGSNYGGAGSRRNRNTGRLIA

>DmCG7395 sNPF
MANLSWLSTITTTSSSISTSQLPLVSTTNWSLTSPGTTSAILADVAASDEDRSGGIIHNQFVQIFFYVLY
ATVFVLGVFGNVLVCYVVLRNRAMQTVTNIFITNLALSDILLCVLAVPFTPLYTFMGRWAFGRSLCHLVS
FAQGCSIYISTLTLTSIAIDRYFVIIYPFHPRMKLSTCIGIIVSIWVIALLATVPYGMYMKMTNELVNGT
QTGNETLVEATLMLNGSFVAQGSGFIEAPDSTSATQAYMQVMTAGSTGPEMPYVRVYCEENWPSEQYRKV
FGAITTTLQFVLPFFIISICYVWISVKLNQRARAKPGSKSSRREEADRDRKKRTNRMLIAMVAVFGLSWL
PINVVNIFDDFDDKSNEWRFYILFFFVAHSIAMSSTCYNPFLYAWLNENFRKEFKHVLPCFNPSNNNIIN
ITRGYNRSDRNTCGPRLHHGKGDGGMGGGSLDADDQDENGITQETCLPKEKLLIIPREPTYGNGTGAVSP
ILSGRGINAALVHGGDHQMHQLQPSHHQQVELTRRIRRRTDETDGDYLDSGDEQTVEVRFSETPFVSTDN
TTGISILETSTSHCQDSDVMVELGEAIGAGGGAELGRRIN

>DmCG8784 Pyrokinin 2
MLQGVAITIANDSNDDGINQSFMAHVSPSPNQSPSIGVGIGIASSTMANPSESPEMLLLKNDKFLTHVAH
LLNITTENLSNLLGSTNGTNASTMAADSPVDESLTLRTALTVCYALIFVAGVLGNLITCIVISRNNFMHT
ATNFYLFNLAVSDLILLVSGIPQELYNLWYPDMYPFTDAMCIMGSVLSEMAANATVLTITAFTVERYIAI
CHPFRQHTMSKLSRAIKFIFAIWLAAFLLALPQAMQFSVVYQNEGYSCTMENDFYAHVFAVSGFIFFGGP
MTAICVLYVLIGVKLKRSRLLQSLPRRTFDANRGLNAQGRVIRMLVAVAVAFFLCWAPFHAQRLMAVYGL
NLINIGISRDAFNDYFRILDYTSGVLYFLSTCINPLLYNIMSHKFREAFKITLTRQFGLARNHHHQQSQH
HQHNYSALLRQNGSMRLQPASCSVNNNALEPYGSYRVVQFRCRDANHQLSLQDSIRTTTTTTTINSNSMA
AGNGVGGGAGGGGGGRRLRKQELYGPGPGTAVPHRMLQAQVSQLSSLGDANSLLEAEVVDRHYASGRAKR
ALLATKSGALLVTPPQSGDPSEVSQPATRLKLTRVISRRDEVANTSTPPFCGSHSLPDPETCQSASVAGR
SSRKFPWRKRRQKTEDPSSEGLTYGSPKSQ

>DmCG8795 Pyrokinin 2
MAVKMLPTNSSGVLATDLQLFHNEKFLLNLTQVLNISADNLTSLLQGLEPEELLPTVTPMTPLSLLATLS
VGYALIFIAGVLGNLITCIVISRNNFMHTATNFYLFNLAISDMILLCSGMPQDLYNLWHPDNYPFSDSIC
ILESVLSETAANATVLTITAFTVERYIAICHPFRQHTMSKLSRAVKFIFAIWIAALLLALPQAIQFSVVM
QGMGTSCTMKNDFFAHVFAVSGFLFFGGPMTAICVLYVLIGVKLKRSRLLQALPRRCYDVNRGISAQTRV
IRMLVAVAVAFFICWAPFHAQRLMAVYGSTSGIESQWFNDVFSILDYTSGVLYFLSTCINPLLYNIMSHK
FREAFKVTLARHFGLGGKNQGRGLPHTYSALRRNQTGSLRLHTTDSVRTTMTSMATTTTGLNGSANGSGN
GTTTGQSVRLNRVSLDSVQMQGQNRSRQDLFDNPRRMLQTQISQLSSVGDAHSLLEEDLQFPGEPLQRQP
TMCSIDELTDDLAISRSRLKLTRITRPPGGVTGGVAGGSTTGAAGSGGVSGDESSGKVRKAKVKVLKSSS
PFKGLRTKFNWRARRKGSHKPHEKGATVNGGDTEERAAF

>DmCG8985 Myosuppressin
MASGNNETEPLYCGSGMDNFHTSYKNMHGYVSLVVCILGTIANTLNIIVLTRREMRSPTNAILTGLAVAD
LAVMLEYIPYTIHDYILTDSLPREEKLSYSWACFIKFHSIFAQVLHTISIWLTVTLAVWRYIAVGYPQKN
RVWCGMRTTIITITTAYVVCVLVVSPSLYLITAITEYVDQLDMNGKVINSIPMTQYVIDYRNELLSARTA
ALNATPTSAPLNETVWLNASTLLTSTTTAAPPTPSPVVRNVTVYRLYHSDLALHNASLQNATFLIYSVVI
KLIPCIALTILSVRLILALLEAKRRRKKLTSKPATPGASNGTKSPANGKAADRPRKNSKTLEKEKQTDRT
TRMLLAVLLLFLITEFPQGIMGLLNAVLGDVFYLQCYLRLSDLMDILALINSSINFILYCSMSKQFRTTF
TLLFRPKFLDKWLPVAQDEMAAARAERSAVAPVLEKGRQQPQVVMASTTTNITQVTNL

>DmCG9918 Pyrokinin 1
MSAGNMSHDLGPPRDPLAIVIPVTVVYSLIFITGVVGNISTCIVIKKNRSMHTATNYYLFSLAISDFLLL
LSGVPQEVSYIWSKYPYVFGEYICIGRGLLAETSANATVLTITAFTVERYIAICHPFLGQAMSKLSRAIR
IIVLVWIMAIVTAIPQAAQFGIEHYSGVEQCGIVRVIVKHSFQLSTFIFFLAPMSIILVLYLLIGVHLYR
STLVEGPASVARRQQLKSVPSDTILYRYGGSGTAMSFNGGGSGAGTAGLMGGSGAQLSSVRGRLNHYGTR
RVLRMLVAVVVCFFLCWAPFHAQRLIAIYAPARGAKLRDQHEFVYTVMTYVSGVLYYLSTCINPLLYNIM
SHKFREAFKAVLFGKKVSKGSLNSRNNIESRRLRRALTNSSQTQRFSIESAEQPKPSIMQNPTNKPPVAA
QYAMIGVQVN

>DmCG32547
MSPAEQLRLVGVSDAYQLAASSGGAGGGGGGGGGGGGGGGLGGYGGGGSGGDAGGSGEKMKDVPDKYVTA
LSHFLDWHSNGTVDMERLSGPILKSSIKSVYWLFLIQYAALALLGVVLNVIIVVYIMYHRLYKDVTHAFI
INLALCHFVQCALVLPVSLMVMLIQNWIFGQFLCFFLPMLQDIPLHVAMISHILIAWDRMRWLNDPLKGR
LPGFVCCCATWLTGMVIALPYPIYTIYVELGDYMPQLSGIGLCVVNLMDDMQEYTRGLFLLMYCGPAILL
SYLYIRTSQELRPPDGPFAVMMYEHRADLRMRQRNSSTSSVEPRHLSGGGVAGLSNGGGNSARSYDLYSA
ELDVHREKRKQRNFGSMAATQVVCMCPLMILRFARLSLEETYENAKHFDFTYLMFVWVAFLPTVIFPCIY
ASQILPRDEQERLRGYFRLSSKRKQKSQRRSDAGGGSGVGGSSREDSIEKDEASNTTSVHHAAEPHKHSS
KLRHEREVRLPGHGSSAGGDRYTGAPYRQGKDRERERERDRDRERDRDRERERERQRAGGRGAGDAGVVN
NLGKDVRGKKHDVKINIISDGVGHGATSHSHAAHPAHRKQTGGNNNNNNNSSRSRTNPGQRHGGSKLTAD
CLSNVTASTFCNGSGSVTAGATGNGNGPSGVLIPDDSSTSNYGDGEESSVVSSMMVPPQRWPGSGGGVLR
HKDVSFSECSSTFSSSTLERDLEIMDQLERERSMDIQEMLQREREREKVRRQLPDIEKLYAQRSPKGKRG
EAAGAGAGTGAGLALVMPGSDPLSSLSQSRSISTEYSLCSTLETSGAGVSVGHDEVLPHHLEEVEEEVVP
PDFYDSYTPGGTQNLPPNAGGAVPVATAAVPAYQYQYSRNRLSRKSSGSSSGHHHHGHHHGQHGGGGVGG
VAGGRGSKRDSFNSLNGTDLIAGAFCELDPTQPLNKMAVIEGRMRRSSPRNASFSSGSGVSGRSSMKSSS
RDYDYGHGSSSHSAHPELDFRENIFAEL

>NlA1
MELPFEEGFTLGMSPLNGSLDNETLLGNTTFCKTIDQTTLLLFTQVLYAIVCIVGLFGNSLVIYVVLRFS
KMQTVTNMYIVNLAVADECFLIGIPFLIATMSLQLWPFGKIMCKFYMTTTSINQFTSSIFLTIMSADRYV
AVCHPISAPKMRTPFISKVVSATAWTASALLMIPIFMYASLMNDGQVNMSCNILWPESENLSGQTAFTLY
SFVLGFALPLLLIFCFYVMVIRKLKTVGPKNKSKEKKKSHRKVTKLVLTVITVYVCCWLPYWITQMSLIF
TEPNKCQSRFVVTVFLLTGILCYSNSAMNPILYAFLSDNFKKSFLKACTCAAGKDVSRIKLQINTIINLL
KYYIFWYSEVHVIQ

>NlA2
MAVPPNVMGVGIPVFMYNNCLNLTNLSEVAFCQNASSISTPEDNGDPDSFTVMEKIVSIAVPILFGIIVL
LGLFGNLLVVIVVAANQQMRSTTNLLIINLAVADLLFIVFCVPFTATDYILPFWPFGDFWCKTVQYLICV
TAYASVYTLVLMSLDRFLAVVHPIASMSVRTERNAITAIVVVWVVIVVGCVPVFLSHGVASYVYSSNVQS
ACVYLQYDPVNRPDGHNKPLFQITFFTTSYVVPLALICGLYLCMIMRLWRGVAPGGHCSAESRRGKKRVT
RMVVVVVAIFAICWCPIQVILVLKSVDRYEITNTSVMVQIVSHVLAYMNSCVNPILYAFLSENFRKAFRK
VIYCGPDRAHMTGQINGPEKSALTKTTRTNDIL

>NlA3
MDKQFILSSHETLLNYLNLTEEDVDYMMTLNLTFTNSSSVDTLAACYCSGGIRDLAKSYRSVHGYVSLIV
CAFGTIANLLNVIVLTRKELCSVPINRILTGIAIADMLVMLEYVPFACYMYLRPSILSEFTYTGAVFILF
HTHFSQVLHTISICLTLTLAIWRYVAIRYPQQSHILCSEQRCQQALSAAFLLPLLICAPSYLNFSIRSTK
VLEKSGVVVLYHIDLSQVAKEDDGLLYIVNLWVYAVLIKIFPCLLLTVISYWLINVLYRVNRKKQELKSN
TFNMTGAGAEASGGKPKLDRAGKRIDRGARMLVGVFLLFLITDFPQGILGLLSGILGRCFFKNCYHLFGE
IMDILALLNGAINFILYCSMSRQFRTTFNQLFKPKLLRKWAPSHTEVQTTFV

>NlA4
MMAPLRLPLAEEGSAAAFGLNVTRRLRMDPAASNMSEPFWHDALYRHSLGMSVVFCAAYLIVFVVGLVGN
VFVIAVVYRSPRMRTVTNFFIVNLAIADILVVVFCLPATLLSNIFVPWILGWWMCKTVPYVQGVSVAASV
FSLIAVSIDRFLAIWYPLKCQITTRRARTIIAVIWLVAATTTLPWALFFDVVIFSEEPDVPMCVEVWPDY
LNGNLYFLFANLIMCYIVPMILISLCYILIWIKVCKRHIPSDTKDAQMERMQQKSKVKVVKMLVAVVILF
VLSWLPLYAIFTRIKLGGDLDVWETKLFVVLTPVAQWLGSSNSCINPILYAFFNNKYRRGFSAILRSRQC
CGTLRYYDTVAMANSSSASVRKSSCYVNSNNPSVRRQIMHQASQDSAVSYISNNTGV

>NlA5
MFLPLSVPRTQVIYTASTGATGEPSRNELRYSVVLTVVFCVAYLLVFCVGVVGNFAVVAVVCRSPRMRTP
TNLFIANLACADLLVNIICLPFTLISNIMTAWTMGWLVCKTIPYMQGVSVNASINTLVAISFERWLAICY
PMRWQMTSRVCKLVILLIWLFSLTITLPWALFFQLRPMGDGSSMQTCLETWPTPYSENVYFVLANLVMCY
LLPLALISICYFRIWRRVCCRKMPGEVQMYQELIIHRSKVKVIKMLFIVIVLFACSWLPLYVIFTRLKLG
GDLQPWEEPLVYNLLPLAQWLGASNSCINPVLYAFFNKKFRAGFKAILSSKSCFTTLRYDTYSFDGRNLS
SNYGNRNDTVKRPLTRMTISSSAALRTGRIGGSEGSLVRTRTLSFKAMNQVNNNSSEGPFYTEKVNGLTL
SDMTLSANATFV

>NlA6a
MISALASELNSSSVSLFSLNQTPSANQSLLDYNGNYTEIPVFPSYIRTTSMVFCIVILGIGVVGNVMVPI
VILKTKDMRNSTNIFLMNLSIADLMVLLVCTPTVLVEVNSKPETWVLGEEMCKAVPFVELTVAHASVLTI
LAISFERYYAICEPLRAGYVCTKARALLICVLAWAFAAICTSPMMMISKYRSRVRYYDGSLVDVCLTQAD
TSWSAIFFLATISLFFVLPLGVLVALYSTIARHLTKEPGPASSSDACNQRARRQVVMMLGTVVMFFFLCL
LPFRILILWIIVSPPEADLKQEFETYYVVLHFCRSMLYLNSAINPILYNLMSSKFRQGFKSLCGLGRRTR
STLLLRHTGTLTTTLSQSSARTHPHRASFDLSWRSSSIDSRTPFCASRNGSIRRHVVIASSLLRKQMTCP
ELTDQSESYV

>NlA6b
MISALASELNSSSVSLFSLNQTPSANQSLLDYNGNYTEIPVFPSYIRTTSMVFCIVILGIGVVGNVMVPI
VILKTKDMRNSTNIFLMNLSIADLMVLLVCTPTVLVEVNSKPETWVLGEEMCKAVPFVELTVAHASVLTI
LAISFERYYAICEPLRAGYVCTKARALLICVLAWAFAAICTSPMLVLAEYGYAEYVDGTIVPVCLTQADK
LWKASYFVLTISLFFGLPLVILIVLYSVIARQLMTRPGLVVTMPTSSALRYRRQVVLMLATVVLSFFACL
LPFRAFTLWIILASPEWINSLGVETYYNILYFSRIMLYINSAMNPILYNLMSSKFRDGFKRLLGIKCRGD
FLDRKGTLTTTTTTTTTNSCHRKASQESHQLLKRSTIRVTASQDGFRKSSVDSAISRKISRSSRNKSFSK
DGESFV

>NlA7
MNMNESTSTAVEGASDRNVSNLTTANPVLDATDTSVFNETLSDIIQDPAVQGIFCVLYTTICLLGLFGNV
LVCYVVGRNRAMHTVTNCFITNLALSDILLCVLAVPFTPLYTFASTWMFGRALCHLVAYAQGTSVYISTL
TLTSIAIDRFFVIIYPFQPRMKLSTCLSIILLIWIFSMMATLPYGIYMHHGPMTGHEDRVFICDENWPSE
SFRQVYGLLTAALQFLLPFFIIAFCYVRVSLKLNDRARSKPGSKNTRKEEADRERKRRTNRYIKMLIAMV
TIFGVSWLPLTVINLLNDVYIPTGSWRYYNLCFFIVHALAMSSTCYNPFLYAWLNDNFRKEFKQVLPCFD
STGGPGGSSGCGAGGRLGNWRSERTCNGQETCQETLLPTSVVLPGKTGDSPPTVPELDPSWLKANKSSDS
VEVVLVAYTAGEDMVRIDDAAATATRRASRQDV

>NlA8
MTELGDDHYAVRFRDDVRFWIQRVFVPLVVFVGLLGNSVTVVVLTRRRMSSSTNTYLTALAVADLLYLLG
IFYLSVEHYPDVHLTTHAWYWVYYRFIIWFTDVASAVSVWLTVSFTVERYIAVCHPLRGKVICTEKRARR
VILAIFALCTLATVTTPFEYYVRTDTNPNTNQTSISIGHTALADNDIYRAFFYWFWAFAFVFVPLVLLAV
FNTILVGTVRRSIRQRGLTEVETNCRQKQENKITMTLIAVVFLFMVCQTPQAFLLIVTYFYSPSRKSLGH
FVLRGLGNIANFLVAINAASNFILYCAMSDKYKRTLIITFFPCLSTRHRRSHTFNSNVASYENSSIRIVS
RHS

>NlA9
MSGSWNVQIPLYAGIFLLAVAGNALVILTLVRNQSMRTITNLFLLNLAVSDLLLGVVCMPFTLVGNILRD
FVFGDLMCRLIPFLQATSVAVSAWTLVAISVERYYAICHPLRSRRWQTLSHAYRLIAVIWLASFVTMLPI
SLLSRLIPTNQGLKKCREIWPDADYERGYNLMLDAVLLVLPLFILIVTYSLITITLWRGIRPSNQSGQGE
LMNNGCSHIEVTRSSSSFKFNSTVGTTSSSSPGGLRRTNTEKALLKKKRVIKMLCAVVLEFFICWTPLYV
INTVTLFDKYIVYNALSFQAISFFQLLAYSSSCCNPITYCFMNSSFRKAFLKLFGCLRRGRPKTHF

>NlA10
MYPTMSNYILIEYSNSSDGGAASLNFTTLLPPNITLDSNLTADQLIPDYLNVTRELPIQYAQPMYGYVMP
LLLLITIVANTLIVVVLSKRHMRTPTNAVLMAMALSDMFTLLFPAPWLFYMYTFGNHYKPLSPVGACYAW
NVMNEVIPALFHTASIWLTLALAVQRYIYVCHAPVARTWCTMPRVLKCVAWISVLATLHQSTRFVDRVYE
PLTIKWRDQEHVTVCQVRIAYWVEHWVSTNLYFTLYFCFRVIFVHAIPCVCLVALNVLLFRALRVAQLKR
DKLFKENRKSECKRLRDSNCTTLMLIVVVTVFLATEIPLAVVTVLHIISSSITEILDYSVANVLVLFTNF
FIIVSYPINFAIYCGMSRQFRETFKELFMRGAVTVARRNGGAGGSSRYSLVNGPRTTTNETVL

>NlA11
MTTTSLPNNFRVPDAYHDAVFNFLLGFRNGTVDFQRGHLRLSTSRFCNPLVFAYCALITAGLISALGLLH
CLLKADAPRPLFTWHFANLAVCDVFKCAVVLPVTLVNILYHNWRLGQIVCYLFPMMQEIPLHVSGWTFYF
ILVQHYQFLQDPGKALQTLKPKVLIIWLISFLMVLHYAYYTLYIDLGSVLNHQFQGTGICGTTGKGKVYE
YLRGIFVILCLLPLILSFKKFKKVDEQLQILELSRVDTSYVVKTPSSTKQSRWFECLESLESPSKIVIQR
TFLDIRKERLSHKYFEIMLISHAVSLVPLLCFRMYLIFTDQTSLENHWIIFGITTWIAFLPTCTTSLLYA
SWQLSI

>NlA12
MEGGGGWALPLRLYDDEEDRGGVDDEMPPDKWLEVMIHVINGQRNDSRDYSRPHLRPSVARIYPAFVALY
ALLVLGGASANIALVFSVFRDRLYKDQTCVYLVNLALADLVKCLFVLPISLTVLLVQNWVFGSFLCYFLP
MIQDIPSHVTMQTFVLIALDRHRFLQEPAKPRVPAFVCATGTWLMAICIVLPYPIYTTYIDMERYHPMFA
GVGICMVNLADDMQEYVRGLFIAMYVLPLAVNAYLYVKMSRELEDQDGPLAFTLYEARTQRNNHTPYHYR
EGESQFRFRSPTVNFDLYEAELDMRREKRTQKYLIAMVTVFAICLCPLTVLRIAKLALNETYENSGHFDI
TFTLFVWIAFLPTITTPVLYASWRMSR

>NlA13
MSLMSAASNMSNATSAAAADGVTAALYCGERWQALHDGYRPWHGCTALLVCLFGSVANTLNIAVLTRREM
YSPTNAILTGLAIADLLVMLEYIPFTLHMYILTRPAEVRFTYGWAAFVLFHSNFTQVGHSISIWLTVTLA
VWRYIAVAHPQHNREWCSMQRTICVILTGYLVCPLICIPVYFSFDIRPEVSLVDESGEFSKSNDSSIPVH
NATLFYVSLSELSQANNNLLYDINFWIYSVVIKIIPCIALTILSLRLVCALMDAKKRRQKLTSGSSRKSV
KNLDKERQTDRTTRMLLAVLLLFLITEFPQGILGLLSVVLNKKFFNECYISLGEVMDILALFNSAINFIL
YCAMSRQFRTTFSILFRPSWMPVPQVEANGHNGHTTTQVTQV

>NlA14
METQQNETDSMELNATSETVIPLEDRPETYVVPIIFALIFLVGVVGNGTLVFIFARHRNMRNVPNTYILS
LALGDLLVILSCVPFTSTVYTFESWPYGELICKLSETSKDISIGVSVFTLTALSADRFFAIVDPMGNFSI
GGRGATRCTIMIACGIWLLAALCAVPAAITSYIRDFTDNNKVLFHVCYPYPVEWGPMYPKTVVLIKFLFY
YAIPLVIIAFFYSLMARHLILSTRNIPGEMQCQVRQVRARKKVAKTVLTFVVVFAVCFFPHHMFMLWFYY
YPDAQSSYNSFWNYLRIVGFCLSFINSCINPIALYCVSGTFRKHFDRYLFCCWRRPGSRRSRSQRRTVTR
RGWDSTTTAPGHQSTMRRHADPTEITLTTFMNGADKNAII

>NlA15
MENDTLGLMDNSSYYVSYSQRPETYIVPVIFAVIFFVGVLGNGTLILIFARNRAMRNVPNTYIFSLALGD
LLVIVSCVPFTSTLYTVESWPWGEAICKLSEMAKDVSIGVSVFTLTVLSAERYFAIVKPLRRHVSSKPFT
IATAIFIWIVSCLLALPAVINSTIQHEIVSKDKVIVYCTPFPEEYGKSYSKFIVMTRFLIYYLIPLCIIG
FFYILMARFLVISTQNMPGEQQGQQSNQIKARKKVAKMVLAFVIIFVICFLPIHIFMLWFHFDPEAQEDY
DEYWHTLRIIGFCLSYINSCVNPIALYCVSKVFRRYFNQYLFCCLYHPSQQDMSRMNMYSSTYRRHNSIS
TSHYTISNAERT

>NlA16
MVPYLLLKYSMMFVVVADFDSDLRFDFNNPFNDSYIYDAKGIDTWENIHYESMTKRTLIVEPPRLLESSS
QQTGVAVQKPGSSDAKKMDNSAGVKDLVLLDTKDSEPTTNATNGTTAVGNSTLDDNCSNDYCISDQDYYD
MIVQHILPSKSECLLIALHGVVFCVGLVGNALVCLAVYRNRSMRTVTNYFIVNLAVADFMVILFCLPPTV
LWDVTQTWFMGTLVCKIVLYFQTVSVAVSVLTLTFISVDRWYAICFPLKFKSTTGRAKTAILIIWLLALV
FDIPELLVLEAQKFGKFKEIDMDLIFFTQCQATWSEGTEGMYQMARILLLYTFPLMFMSIAYCQIVIVLW
RSDNIPGHSETVLVHSGNGHGGKGRVANNSTECQLRSRRKAAKMLVAVVVMFAVCYFPVHLISILRMTMD
IKQTEVTGGLAIVSHWLCYANSAVNPVIYNFMSGKFRKEFQRAFGNVFKRKPSQRTTRRGESTLGCRYTT
MSAGTHTTPKTEIVQLNTTVVTINEIPEQSARATTPATAPATATATAPTTAPATAPRTAAVALNRAHRAL
CRQDISPRQGRIQRIGLEEKGCIFEMRNITEEQQDADLEEIVIDRG

>NlA17
MSVEAAHNESWAADGADAEGVAALSGGAVALACLYALVLAVGLLGNALIACALLRQRATRNLLLLNLCAS
DLLVCGLSGPVSVVIALRPRVSMALVACKAVFFLQGVPVAASTLSLMMLSVDRYASIEHPHLLSQMRQSR
RLPVLMNMFVWLVALLASCPILYSRTTTLPGAVCEEVWPTYSLRVSFTLCQVAVVYVVPGLTVAACHHVV
GHKLYAVSLVAAAANGDIPLPMPILGRQKEVIIVASLQPDLPSKTMQRHNKEGDGDEADDRRKRSTSRHK
SLKSSESGRSKPPLTKQMSRQSLNSRRRLANMLVALVVVFATCWLPYVVLKIYSVDPSADDALIQSLLPF
CLLLGHTHSAINPIVYWFLNRQSVNLTAACCGPLWTRNGSHSGSKGNFRFLAAHKDRDRRPSSTNEAALG
IFHPRYTVPKPRPSTQPRESSQFYV

>NlA18
MMNQSLLGNESWLEGGDAENDLEAVGRMRSVLEKVQMYYVPVLVTLGTAGNLLSVLVFFCTKLRKLSSSY
YLAALAASDTGFLATLFVAWLPIVNVPLFNKPVICQASIYLNSVCSFVSVWLVVTFTVERFIVVLYPLQR
QAVCTVTRAKAVLAILAIVALLTYSPYLITSAPQLKADPLTNTTHEVCTLLDGYHDLASLLNSVDVMLTL
VLPFVLIVALNSLICRTVWRLARIRRGMMLPPSEQQPAAGGGNCTGGSRLHRSRKLQSSGGSSCAVAMSA
ARQPRKRSPSSSAKVTEMLLVVSTVFIVLNLPSYVVRIWIYASPPSHNEHNNWQIILQHYFLVLFNTNFG
INFVLYCVSGQNFRRALVSLFCRRSRRLTENTTVTVLSEFNRSISRRRTLTTKNGDWQNGEQHALTTYNH
IGSHDTAN

>NlA19
MHHHHVPPYGNWTLFSHYNSSHYHDQDLQYGDYKQYDEESWPPTQECPAIMKLFDLDFFHLYYIPAIISV
GLVGNLLSCVVFLRTHLKMRSSSYYLAALATADFGFNVTLLLVWLSGFGLRVFNEEGWCQGVVYFSSVCS
FLSVWLIVAFTVERFIAVQYPLHRPHMCTVERAKAVVSLLAALALLLHCYSFFTASVRLSPEGGDQICEM
NERYREAMRVINIVDTVLTLIVPLALIVVMNTMITRNLLRFGKRLQQQNNQSNPPPTQQLQSDFNLNQIN
SSSSTNKICRGPSQQSFHSSNRAATSSSSHVQMQAQTVVTTRLTNATTQETPPQATRCIHIRSSRTNLVS
TKTQQSITKMLLLISTVFVMLNLPSYVIRLYVFVCFSLWRQEASNSLWCMQQFFMLLYYTNFSINFLLYS
MCGITFRRCLWQLIRNKLKALTRHKCFFLRQRS

>NlA20
MNYSEVVFNNETCDSTVQPTLSSMYFQSTVFVMYCGIFVAALLGNGLVCYVVSCSRRMHTVTNFFIVNLA
VGDILMTLFCVPFSFVATLVLQYWPFGELLCHTVQFSQVTSVMVSAYTLLAISVDRYMAIMWPLRPRMSK
HHAKITISVVWTIAIATAFPIFTVSHLAQPSPWHKSCHRFICTENWESKEYQNVYSFLLLTLQYVVPFSV
LVFTYTRIAVVVWGKRIPGEAQNSRDARMARSKKKMIKMMVTVVVVFTVCWLPLNIFLLVWEQNPDLSNW
ELMPHFFFACHWLAMSHTCYNPIIYCWMNSRFRIGFCSALGRRWVPAASFGRANTSSTYLSVRRRTEHSL
TCQEEQI

>NlA21
MTVRMDSCMLSDNSSCPFYEDRFTNDSSGLNDSSWPACSDGVPGMLFSAYFQAAIYLTYSAIFVVALVGN
GLVCYVVLSSARMRTVTNIFIVNLAVGDIMMTVLCVPFSFVSTLILQYWPFGAPLCHTVSFSQAVSVLVS
AYTLVAISLDRYMAVLWPLRPRMGKRHAKATVAAVWLGALITAFPIPAVSSLKQPSRWHHNCDRFVCEEE
WESQSMRQLYSAALMTLQYAVPLCVLVFTYTSIAVEVWGKRPPGEAQDTRDIRIARSKRKMVKMMLTVVA
VFTICWLPLNILLITWQSCDWLSEWSGLPYLWFACHWLAMSHSCYNPFIYCWMNTHFRAGFCGVLGCALP
RRKKRRRSSHAPPLGRVNTCATYVSVRRAPRDRSLTRIEHAI

>NlA22
MIEINTTLVPLVEEPIYDVPLEVMLFLSFCYGSISLAAVLGNGLVIWVIASSRRMRSVTNYYIANLALAD
IVIGLFAIPFEFQAALLQRWTLPEFMCSFCPFFKIISVTVSVFTLAAIAIDRHRAILSPFSARVSKTQFR
LVISLIWVTGGILGVPFLYGNRVVDMIDDKGQRYPFCYSVNLTRSQLKFYRWLLVLLQYAIPLTVISWVY
ARMGFALWGATAPGNAQTERDANIMRNKKKVIKMLVIVVALFAVCWLPLQTYNVLQDVFPGINEYRYINI
IWFCMDWLAMSNSCYNPFIYGIYNEKFKREFALRLQLPCWKHMPRNEPLSRELSGLDSSRFDWRRTSTIN
SKHNLTQLSISPSSHFSLDI

>NlA23
MMNCTWKDDVDETLYIFTSTTNCSMLFDNISRYLQIGNHTRDEPLYDVPLLLIVLLSIFYGTISVLAVVG
NALVMWIVATSRRMQNVTNCFIANLALADIVIGLFAIPFQFQAALLQRWNLPDFMCPFCPFVQVLTVNVS
VFTLTAIAVDRHRAILNPLSARPSKLRAKLFIACIWGIAGFLAAPMAIALRVSYVEEDDPIGRVRLKPFC
RNMTFSERQMMVYRVVLVFVQYFTPLCVISFVYSRMALRLWGSRAPGNAQDSRDANLMKNKKKVIKMLVI
VVALFAFCWFPLQTYNLLQDIFPDINKYRYINIIWFCCDWLAMSNSCYNPFIYGIYNEKFKREFQQRFQM
GGKSKRWMGSETTHSVDLDKTSYFGTRSTFISHHQSPSLSLGHHHNSPSLSIGHQSPEWRRSYSIANNGY
RRGHVTAEKDMYVFQAPNSTHVVTHVNDELEELCL

>NlA24
MACNLSCNMTCNISCNLSLVNTSCELNDTDYGDSGNMFILPLWKQMLWTFLYATMVFVATGGNLIVIWIV
LAHKRMRTVTNYFLVNLSIADAMVSTLNVTFNYIYMLNSDWPFGTLYCKITQFVAVLSICASVFTLMAIS
IDRYMAIMHPLRPRMGRRTTLCIAGAIWVVGTILSLPMLIFFTTVVQDFPNGDSRVVCYSEWPDGATNES
YQEYLYNLAFMVLTYFLPISSMSFTYIRVGIELWGSQSIGECTQRQLENIKSKRRVVKMMIVVVSIFAVC
WLPFHAYFIFTSIMPEITNHPSIQDIYLAIYWLAMSNSMYNPIIYCWMNHRFRRGFKQFFSCCPFVHLTP
DKLLTRREAVTSRYNSCSGSPDAHYRIVRND

>NlA25
MTIFLSTVSAGVDHTMDYTSDSNSSAPFNVTVEEWLEHCLGPKHLPLRIVVPLTVVYATLFVSGVFGNLA
VCIVIARNAALHTATNYYLFSLAVSDLTLLLLGLPNDLLVYWQQYPWPLGGLLCKVRALVSEMTSYTSVL
TIVAFSTERYLAICHPLHSYAMSGLHRAVRIIAVLWLVSFVCASPFAVFAQVNYIDYPPGSGKPLAESAF
CAMLEKNIPANWPIYELSGALFFCVPMVVIMVLYVRIGMRIRRRERHSLGKRLPGTVHRRSHSRKAIIRM
LSAVVITFFVCWAPFHLQRLLYLYARDSLPHFNTINEWLFYVTGCLYYLSSTANPILYNVMSVKYRKAFR
QTLCGVRPHHSDLNSSFR

>NlA26
MDDENYEAAKNSSEQSINSFYFYKTEQFVVLWLLFIGIVAGNSAVLVTLLLSKARRSRMNFFIMHLAIAD
LLVGLVSVLPDIIWRMTVSWVAGNLACKAVRFMQAVVIYSSTYVLVALSIDRLDAITRPMNFSGSWRRAK
LLVIASWLISFLFSSPIMVLYEEREIQGRLQCWIELGEPWQWRLYMSLVTVTVFLVPAIVIAVCYAVIVH
TIWTKSRHLMPPPPHPPPPPHSNGDLLNGHHATSPLTNCDHPDGEVELRRASSRGIIPRAKIKTVKMTFV
IVFVFVVCWCPYLVFDLLQVWGFVPRTQTSIAVATFIQSLAPLNSAANPLIYCLFSTHVCRAIRKIPVLK
WLWCGTSTSGASEVTTESSQRMSASASSSSNHRQNHKRRTTSIQQFII

>NlA27
MGRNCTSWSCVPGNDTDINSFYFYETEQFAILWALFGLIVVGNSGVLIALRCGHRRKSRMNFFIMQLALA
DLCVGLLSVLTDIIWRSTIAWNAGNTACKIVKFSQALVTYSSTYVLVALSIDRYYAIKYPMNLSGSWRRA
RVLVSMAWLLATVLSIPIAILYNERVIQGRLQCWIEFAEPWQWQVYMTLVATAIFVAPAFVISVCYALIV
TTIWAKSKLFSIKPTNDDTRRASSRGIIPQAKVKTVKMTFIIVLAFVLCWSPYIVFDLLQVYGYIPRTQT
NIAVASLIQSLAPLNSAANPLIYCLFSASKATR

>NlA28
MAGANLLELQETTTMMSISEFITTELATSNYNITDILLASPTQPEINNFYFYETEQFAVMWTLFILIVLG
NSAVLLTLLLRKNRKSRMNFFIMQLAIADLAVGLIQVLTDIIVRMTIAWHAGNLACKVVRYLQAVVTYSS
TYVLVALSIDRYDAIKHPMKFSGSWRRAKVLVAVAWFLSLLFSTPSMVLFEVQMVQGQLQCWIELTEWQW
QLYMTVVALLIFVIPAIIITACYAIIVSTIWSKSSHIVVVDNVHKRNNKGLFDKSSHHHHHHHHLHDHDS
RRASSRGLIPKAKVKTVKMTFVIVFVFILCWSPYIVFDLLQVYGFVPKTQTNMAVATLIQSLAPLNSSAN
PIIYCLFSTHFCRTLRKLPPFRWLGQCFPERSGRCLRYGTESTSTMTETLSSRRSATTNSATSMRHHVTI
RLPNETRQPVVTVV

>NlA29
MEEDISCNELINNLTRLRNETIDEFLERAMGPKQLGLDILLPVSVTYVLIFATGVLGNVAVCVVIFRTDE
LKSATNFYLISMALSDLSLLLLGLPNDLCLFWQQYPWPFDISWCKFRALISEMASNTSVLTIVVFSIERY
VAICFPLRKGNFFLSDHERIVRVIACVWLVSLVFATPFAAFTTINHINYTNTTCQVADSAFCAMLDSNVP
PCLPIYELSGLLFFLLPLLTLMVLYRKMNEALNNSPFWNSRSTKTGKTGTGVSGESRRFNNNNDRNAATT
VRMLFAVVVTFFLCWAPFHLQRLLYIYGQNLKHYLLINEWLFYIAGFSYYVSATINPILYNLMSSRFRRA
FRNNICTSLCWADARSSQRQRHYNSTQRGSFTFKRRRNVARRNRPRRGSSRQQSVDLVVELEQPELAAHS
HCRQPCLL

>NlA30
MRRARPGGLGWSNFTQTCAEHAPGLTEAARVRAYVLAVLAVLSAAGNLLTIASIRGSRLASRRRRRRRAW
VAVYTLILHLAVADLLVTLFCIAGEAIWSYTVAWVAGDTACKLFKFAEMFSLYLSTFILVLIGLDRFLAV
RYPMRSLSTAKRCTKLVAGAWLLSFILSLPQLVIFRVSRGPFVEEFYQCVTYGFYTEPWQEQLYTGFSFV
CMFMLPLLILVSTYVSTIITLSKSDKMEVTGKSDPTRHRLIHRAKMKSFRISVVIVTTFIVWWTPYYSMM
IIFVFLNPDKHVSNVIPVFSKINPIDSLIILFEIIFLTMRLLKLQVTKI

>NlA31
MNSLTMDMIQAWPTEVNSSVARLNASQLESPSPGVVELPANLRFSLADSVVDLATYGFLFIIAAIGNVTT
LFSLLRSRHRQSRVSLLLTHLVIADLLVTFIMIPMELAWRVTVQWVAGNAACKLFLFLRAFGLYLSSNVL
VCVSLDRYFAVVYPLRVTDARKRGKCMLTAAWLVSFCSAVPQSVVFHVERHPDFSDFKQCVSFNYFSTPA
KETTYNIFCVLAMYFVPLCLISFAYLRIFIEITRKSCDNATEPTTAAANGDCCKMAAPPVTPQLVANLRQ
QTTRRMQLRRSDPTQIERARTKTLRMSLTIVAVFFWCWTPYVFMTVWYMVDRSSASQFNPRLQDFFFVMA
VSNSCMNPLVYGSYNRKECSRFLCFSASEKRLGRRSPVIGSGLNNNTRLTGLNERNRTNQNFDTRIDIQP
HSRARSTISMQDLTNQQNPKVIGGTRRARGDYHSDPGDQRLPPPDAIVSID

>NlA32
MCFKFLECVVSIISVIFEHFLTRSVIYVAVVSHFISFADRRCCSMNVSAGGDELQGSQNGSLSECGPQQW
PHLQLFPHWHQWCVNSTFTFDFPIDMQFNDGHRLSIIAYSTLMLLSAIGNFTVLSILIRRRRNNINNMLI
HLAIADLLVTFLLMPLEIAWSATVMWWAGDAWCRVTAFFRTFGLFQSSFVLVCISIDRYFAVLKPMNHLS
DVDRRGKIMLSCAWIGSVLCSLPQMLVFRVQAHPYVPWFEQCITIWFAQDAKNPSVQEFVYFVFGMLMMY
CIPFLVILFCYASILGEIYRHLREDKSDRFRRSSLGFLGKAKGRTLKMTVIIVVVFFICWTPYYFMSLWH
FFDHKGSQKVDQKLQKGLYIFACTNSCMNPIVYGAFNIRPRRTDRRGGVAGGVGGQRRRPIHQLSDDSIQ
ISRLSSTVSNGSQMQRNDTKQSVVFSL

>NlA33
MSETSGTAVDDEELVLLSNCTALLLAGRESQHHLLTNSSGDVLILSLKQFFSDPKNSELQNNFIECFLSR
QDAPFQLYWWQKCFWICLFLPMLFVAVAGNIIVMWIVLAHRRMRTVTNYLLVNLSLADLLMSLLNCIFNF
IFMVNSHWPFGAFYCTVNNFVANFTVADSVFTLVAISIDRYLAIVHPLKHRTSKKRALLMLLSVWLASTL
LAIPCILYSTTMTKRYKNGNYKTICYMKWPDGQYPQSSREYIYNLIFLGFTYLIPVVSMAACYGVIGHHL
WGSKSIGERTQRQLQAITAKRKVVRMLITVVSIFALCWLPYHSYFIFAYHNQSVAVKTYIQHIYLAFYWL
AMSNAMVNPIIYYWMNKK

>NlA34
MDDDNLKNCTSQLLPELSGLNSSDMLDALATMLNSHRDRATLKIMLHDCLYPNNSHPYFLPWWQKAIWTS
LFGAMLLVSTTGNTTVIWIVLAHRRMRTVTNYFLVNLSVSDLMMSLLNCVFNFIFMLNSHWPFGSVYCTI
NNFVANVTVAASVFTLVAITLDRYMAIMRPLRHRMSRRRARLLIAVVWASSCLLALPCLRYSQTMTRKYR
NDSSRTVCFMEWPDGHYPHSVTEHVYNIVFLSLTYVIPVIAMAVCYTVMGQELWGGSIGEQTQRQLDSIK
SKRKVVRMFSIVITIFALCWLPYHGYFIYAYHDKSVTESKYVQHLYLGFYWLAMSHAMVNPIIYFWMNNR
FRVYFKYALCRCCSNQYPHDLELTNADCISRSRSGGTKRQKHLQHKRLEGKMSHLSLNAQGGGAAANENA
TSAVLKRTANSIHINNCNNSNNNIDVITRQNS

>NlA35
MDTRLPEKLQLLMNWSEADDIIARSNISLYYFNGSALDNYEEGAPFYMLLTMCILYAVILLCGVVGNVST
CIVIARNKHMHTATNYYLFSLAVSDMILLLAGLPQEIMHTLFKYPYTFGETACVMTGLASETSANATVLT
ITAFTVERYVAICHPFLSHTFSKLSRAIKFVFIIWLFALILAIPQAIQFGIVEVEMNSTFDEPVLTKTMC
TLKKDASIEPTFLLSTCLFFIAPMTLITVLYILIGLKLRRSRLLKRPSITGNHIAERQNQKSQNHVIRML
IVVVVAFFICWAPFHAQRLLALYASSQGTNSETVIAIYNILTHTSGILYYLSTTINPLLYNIMSHKFRDA
FKGTLAQLCGWSEKETFAQRKYSVLSRGPTLLNHSRVGHQSSISWGNQDIMLQLHKDTSRQSITVPQQVT
NISNKETSPLHQASPASAVVPKRLQLFHLKPSQMSIESHTISNSSLQDYDEPEFTGSELAHYMGELNRR

>NlA36
MGEVEQVEFLNRNVTDYIGSNQFIPKRDPLYIVIPLTVLYSLILLTGIVGNVVTCVVISRNRHMHTATNY
YLFSLAVSDLLQLVSGLPQEIYYVWSRYPYIFGEAFCVLRGLAAETSANATVLTITAFTVERYLAICHPF
LAQTMSRLSRAIRLILIIWCVALAFAVPQALQVGIVNEEVPDGAMCALKPYSKKDTFYLLTIFWEHSFAL
STILFFLVPMTIITVLYALIGLRLRKSALLKKSSGSFSNNYNRKPTCRQQSSQRVLKMLVAVVVAFFICW
APFHAQRLLGTYLTGPAGSHSSTAQIIYVVVTYLSGILYYMSTTVNPILYHIMSLKFREAFKVTLASCCC
AKDSRSYVVLSRRQYLLGGTDGHRQAILDSVTDSANSCVRCTDDAVAKTPQTSCLLNDTVTKNPPDAELL
RSAPAPPPRRLSWMPSCIAAAPPQRRDDNQLGVITRRTSDISNSSLKDVDRAALQDELSSYMNEIARRQL
AFAATT

>NlA37
MVIVVSCFCGSRARPVDVWGPRRDPLLVVVPMTTLYVTILVCGVVGNVSTCVVIARNKHMHTATNYYLFS
LAISDLLLLLAGLPTEIYHLWFLYPYVFGEAVCVLTGLAAETSANATVLTITAFTVERYVAICHPFLSHA
VSKLSRAVKYVVIIWMLALLLAVPQALQLGIVYEVYRNGTKVSEDLKLCTIKHAVGSHTFGLSSVLFFLA
PMLLISVLYALIGLRLQRSNRAARREAHGGGSRPLTHTASRRHHAHAGSTRRVVKMLVAVVVAFFICWAP
FQAQRLYAVYGYEGDKTSAQRVILYKTMTYLSGLLYYLSTTVNPILYNIMSLKFRQAFKSTLTKCCSPSS
GKDLQSLGVEVCGSGSGGAAVGVAGSGGGGRLQYAVLSRRSSRNNSAASSVNSAAGEADLTRRPLVVSFR
RRSARTSSTSLDCASSPEQKRLQPSAPPLALVDLPPVHRSLPLHSITDNCTWTQAPPSRHLPDKVPCIED
IEIFQESQLKIRRSSKKIRLEPESHSQPDTVADAGDKCGNGKPPSASQVAKSQTLPCILSNINDTM

>NlA38
MELNGTVNFSLQEAYGVLLESMGSDRNLDSHTEMVLVTVYGALMAVGLLANLAVGLVVAGRPRLRTARNL
YVANLAVSDMTLCAVCMPFTLIAIVRRRWSLGVALCKLVPLAQGTNIMVSVGTITVIAVDRYSTIVRGGH
HGSEGGTGGDRRRVAISIALVWALSALATLPVVFYQVVEPLTFSHVVLYETCIERWPSQTLRVSYTASVL
LVQAVIPALVVGVVHARIASYLHQHAQTQKDSRRAKRELQRNRKTTMLLSGVAVLFAVSWLPLGVFTLTA
DLLFPPGADPNPASARQLYLTLAACHALAMSSAVSNPVVYGWLNTNIRQELLQLLPASCSSLAQPTAGDD
PTTRHTSLALLHKPQTMVTNATTTAQL

>NlA39
MDRLLHLVPPATKGNLVTMMVHSYYETNSSANLDLSASTRHGESLFNFSMQEAYRILKEHQMNERILYPG
AEIALILTYSILMTSGVVSNALVCFVVGRQCARKRSSGAASPSPRNMYIVNLAVADIALCLVCMPFTLIS
LLKRRWTLGSMLCKLVPVLQGANISVSAGTIAAIALDRYFTIVRPRRSQACQGAVCSVASVISIVWGLSF
VTMIPLLIFQEVETISYGELILYEACVEKWPSKTWQICYTGCLMMAQFLVPFLVLSIIHLKISTYLAVRV
STPPRDANSKRAKREWRRNRRTMVILTCIAVVFAISWLPMTVFSLVAEINPSILGEPSTMYAVFAGNFYY
FPFLLFIISISSDLSNHAILLI

>NlA40
MEDFYNFTSEGDLLTNYSTPYYLLPDATASYPGIYQEPQIPGEQEFEEVWTEEQQRQQEQTIYFAFITNG
IMLNVVAILGIIGNIISMIILSRPQMKSSINYLLIGLARCDTVLILTSIFLFGLPPIYDYTHTELLRTYN
AKIYPCVTPYIFPLALTAQTVSVYLTLTVTLERFVAVCHPLRARSLCTYGRARLYVTLIIVFSFLYNLIR
FWEANVVQETIMEDGQNSTIYLVVASPLRSNPLYISLYIHWLYLIFIYFLPFTSLAFLNAAIYRQVRRAN
RERQRLSRLQRKEIGLATMLLCVVVVFFLCNVLALVNNLLESFYEILIDELIKLSNLLVTINSSVNFVIY
VIFGEKFKRLFLKIFCSHSIWTTFGGRESPDLMTHDDSLVSNGDGRSFSVRGNTNNSIHMCRLHRSSTGV
IRNGPSGFKATGFNKGGAANSIRVPRALSPGPCVYYPAKGQALKSSEWETEITTSTSLSQL

>NlA41
MIEANYTFSTERVNESVVAVSNGGRDEDLARVEVATLAAILAITLAGNSTVLVALYMRRTWGGRKKLSRM
YYFILHLCIADLVTGLLNVFPQLIWDITYRFRGGPLLCKLVKYGQTLGPYLSSYVLMATAMDRYKAICHP
LTYCSWTSHHARSMVQCAWATALLFCIPQVTIFSYMEVPGSPGDYDCWATFPRDWGERAYVTWYSVSVFI
LPLIVLIYTYWCICRELWRNAGFPVTKASPHRLISRAKVNTVKQTVAVIALYVACSSPFIVAQLWAVWDP
GAVHSPFFQGATFTILSLLSSLNSCVNPWIYLVSNKELMRGLRQLLGCKYALSSDYRGNNSAAESGSSGC
GAGSCSKRSEVTNTTSLLPRKPLVAEQPLPEVTPIRRWVVTIPPNVSREERECLQLFSGLNNERILPRSQ
QQQHNQQRAIRTSSSPCRAARCRLDL

>NlA42
MKSALIADSAHDNSSEFHLKNMSYDGDYLEEYDYDLNDTCRVPWEELTPAVAVYSLTFVLGIVGNSLIVF
TIFRYRRMKSTTNVFLASLASADLLLIIICIPLKIAKLFSYTWTMGVFLCKMVHYMQNVSAICSVLTLTA
MSIERYYAIVHPMKAKYICTISQARKIIIGTWLASLLLGAPIMFIQDHIEVGAKIKGYWCVRDYVNNREW
VTAYELYMLILILIIPTSIMGITYSSICWEIWRVMKQRKTMTSGKATLTTETFPLSSKRSTCSIKTTAKS
CIRTTDEENGTVRQVIKMLVMIVIVFVICWGPLLVDNVLTAFGVLPDQKSGTLKHMYTGFTLMAYFNSCV
NPIVYGFMSKNFRESFQKALCRCCRGPPKRTLSMSQTRTTSIRQSF

>NlA43
MELTPSWTSSYVLGNDTSGDGGDEGWGQRYFYTYFTERGNRPITARVECGILLIIFMLSVVANLSIAGAV
LRYKEMRTVTNCFLLNLAVADLLFAAGTPLVALARLTPVWQFGSVTCRLLPYSQFVCGFVLLWTLTLISM
DRHRCLAIPPYRSELTPRRALLLTAATWLIAAILFLPVAAWFRYYPDTRVCTLVFPPNDHVNLSLFFVVP
VTCLSCLLPMSLLAFHYQRIFHKLVKTRSRWMVGGQCAEPREQRKISIQQIVNGGAGVRAGSLTHHEESR
LNKHIRVARIILLNVLVVLIMWLPITVVMFLIYVDGSRPTADTNFFLRSHHFLWALLIALLNTVVNPLLY
GFLSENFRAYLARMWLGAKHGPRDDCASRAASIGNKTQLSMGDLLSTRQSMHSLDLVCGRVA

>NlA44
MSSVDPLLDNTQTSSIFLENSSSSSIRLNGTNEDAFFDYDYPSLEVVEPPIQVALVILFSVTATLSLSGN
VTVIIVLSLGKRSSSDLKAFLINLAVSDVTMAAFSIPFTYTMFLLGRWIFPPWFCPIVMTMQHVSVIVSV
YTLMAIGIDRYKAVMYPLNLRARKCRNKLIIAAIWIMAGSVSAIQLYVSEAKPFKYDRQWHYECSEQWTS
EDHSKIYTVFIFSFTFGIPLIGLAYTYTSIAWRMWKRSSPGNADPDRDMVQLKSKKKVIKMLFTIVILFT
LFWLPLQTFVVLFYFVPDFGNLLTEQQRRIYALSYFGCLWLANANSFVNPLVYCFMSDNFRADLKDLSVR
LCGHEKINRFRGSTASGSTRTTICLTQHTPTDSLRPYKSKLYTQEAADHRTAQAQCHSSRKNSITTTLSF
L

>NlA45
MDITNASTNMNDPSEDNDLSYDDYNLNLTLQSNCSYPLPYYYSFRYRLIGTLFQSIIFTSGCLGNIMVIT
IVSRCRTMRTPTNCYLTSLAVADIMVLVASVPLNIASYYVVSEQWLLPDFTCCLVIYLQYLGINCSTLSL
VAFTVERYIAICHPMKAHKMCTLHRAKRIILFTWVIAIFYCTPWFTTVGTRSIDYRHFTIKKCDFLYNRD
VYFRFYFTDLIVFYIFPLLLTCVLYGLIMRTLMRRSGGIGRSATVRKNSVKAEIQSRMQVVKMLALVVAL
FAILWLPYRGLLVYNSLASMFGGALYMQPWFLMFAKTCIFINSAINPILYNAMSTKFRNEFRKLLVCGGS
EDTRHNLGGSSRYQTASNLSRIHTKVTDLEL


>DmCG4395
MATTSSDSESQNVDVASQAQTQDNLRIFLKHLYAECVFRYQNVTYDTDDPSFSLGPATDYDSDLPENFSPVPRYLENAAMNEGVIDMRNVDEELAEKEELMATVVSATMATNQKENRLFCPLNFDGYLCWPRTPAGTVLSQYCPDFVEGFNRKFLAHKTCLENGSWYRHPVSNQTWSNYTNCVDYEDLEFRQFINELYVKGYALSLLALLISIIIFLGFKSLRCTRIRIHVHLFASLACTCVAWILWYRLVVERSETIAENPLWCIGLHLVVHYFMLVNYFWMFCEGLHLHLVLVVVFVKDTIVMRWFIVISWFSPIPIAIVYGLARHFSSPDNKHCWITDSLYLWIFSVPITLSLLASFIFLINVLRVIVRKLHPQSAQPAPLAIRKAVRATIILVPLFGLQHFLLPYRPDAGTQLDHFYQMLSVVLVSLQGFVVSFLFCFANHDVTFAIRTLLNKLLPSLVTPPPAGSNTGQMATTTPSRELGV
>DmCG32843 DH31
MSDQIGNPNATFSGSGSGSGTNVASIAESVAESGPDFDALRAACETRLNASGQLAGSGGPGAEAGTHCAGTFDGWLCWPDTAVGTSAYELCPDFITGFDPARYAHKECGLDGEWFKHPLTNKTWSNYTTCVNLEDLNWRHTVNLISEVGYGTSLLAILLSLAILGYFKSLKCARITLHMNLFASFAANNSLWLVWYLLVMPNSELLHQSPMRCVALHITLHYFLLSNYSWMLCEGFYLHTVLVAAFISEKRLVKWLIAFGWGSPAIVIFVYSMARGLGGTPEDNRHCWMNQTNYQNILMVPVCISMFLNLLFLCNIVRVVLLKLNAPASIQGSCGPSRTVLQAFRATLLLVPLLGLQYILTPFRPAPKHPWENTYEIISAFTASFQGLCVAILFCFCNGEVIAQMKRKWRMMCFSNRPRTNSYTATQVSFVRCGPPLPGEEKV
>DmCG13758 PDF
MTLLSNILDCGGCISAQRFTRLLRQSGSSGPSPSAPTAGTFESKSMLEPTSSHSLATGRVPLLHDFDASTTESPGTYVLDGVARVAQLALEPTVMDALPDSDTEQVLGNLNSSAPWNLTLASAAATNFENCSALFVNYTLPQTGLYCNWTWDTLLCWPPTPAGVLARMNCPGGFHGVDTRKFAIRKCELDGRWGSRPNATEVNPPGWTDYGPCYKPEIIRLMQQMGSKDFDAYIDIARRTRTLEIVGLCLSLFALIVSLLIFCTFRSLRNNRTKIHKNLFVAMVLQVIIRLTLYLDQFRRGNKEAATNTSLSVIENTPYLCEASYVLLEYARTAMFMWMFIEGLYLHNMVTVAVFQGSFPLKFFSRLGWCVPILMTTVWARCTVMYMDTSLGECLWNYNLTPYYWILEGPRLAVILLNFCFLVNIIRVLVMKLRQSQASDIEQTRKAVRAAIVLLPLLGITNLLHQLAPLKTATNFAVWSYGTHFLTSFQGFFIALIYCFLNGEVRAVLLKSLATQLSVRGHPEWAPKRASMYSGAYNTAPDTDAVQPAGDPSATGKRISPPNKRLNGRKPSSASIVMIHEPQQRQRLMPRLQNKAREKGKDRVEKTDAEAEPDPTISHIHSKEAGSARSRTRGSKWIMGICFRGQKVLRVPSASSVPPESVVFELSEQ
>DmCG12370 DH44
MADDDLRALVDSLDDASQEDLAKVIANFSVDMLQRASALIGAQQGSSGGQLQNRTLQCQQQQQREEEQASLEALASGGKRILQCPSSFDSVLCWPRTNAGSLAVLPCFEEFKGVHYDTTDNATRFCFPNGTWDHYSDYDRCHQNSGSIPVVPDFSPNVELPAIIYAGGYFLSFATLVVALIIFLSFKDLRCLRNTIHANLFLTYITSALLWILTLFLQVITTESSQAGCITLVIMFQYFYLTNFFWMFVEGLYLYTLVVQTFSSDNISFIIYALIGWGCPAVCILVWSIAKAFAPHLENEHFNGLEIDCAWMRESHIDWIFKVPASLALLVNLVFLIRIMWVLITKLRSAHTLETRQYYKASKALLVLIPLFGITYLLVLTGPEQGISRNLFEAIRAFLISTQGFFVALFYCFLNSEVRQTLRHGFTRWRESRNIHRNSSIKNRRHRASKDYSLRSRTESLRLTSTSPIPTGHYE
>DmCG8422 DH44
MSDHNHIDSVNASGSDPLLDLHNLDGIGESVELQCLVQEHIEASTYGNDSGHCLTQFDSILCWPRTARGTLAVLQCMDELQGIHYDSSKNATRFCHANGTWEKYTNYDACAHLPAPESVPEFEVIVELPTIIYYIGYTLSLVSLSLALIVFAYFKELRCLRNTIHANLFFTYIMSALFWILLLSVQISIRSGVGSCIALITLFHFFTLTNFFWMLVEGLYLYMLVVKTFSGDNLRFNIYASIGWGGPALFVVTWAVAKSLTVTYSTPEKYEINCPWMQETHVDWIYQGPVCAVLIINLTFLLRIMWVLITKLRSANTVETRQYRKAAKALLVLIPLFGITYLVVLAGPSESGLMGHMFAVLRAVLLSTQGFSVSLFYCFLNSEVRNALRHHISTWRDTRTIQLNQNRRYTTKSFSKGGGSPRAESMRPLTSYYGRGKRESCVSSATTTTLVGQHAPLSLHRGSNNALHTMPTLAANAMSSGSTLSVMPRAISPLMRQGLEENSV
>DmCG1056
MEMQSYSGRGPSTGTSETATATAAVASASASDTAATFTLRHFNCRLEEADWPGPRQPFIDCEGSHTNSTS
YTPSSLPTSKNLIEGPNNTFQCARQAIDEAEHNAFYSCDGESPLSENCTLRLKARLLRWPYEAYEHIRLA
INGALSDYASDKLSDSSSCDEGGMVLQCKLGQAHELLLCHLQQLEREPLREVGSAEESFSNDSLLQAFQI
ELGAERDGLWSFLNLSELMEPDHGFLGIMNVTNTSLDMFLPNLTALNTTSTASTADMATEFAVTKSFLDY
SPHGYDFLFLFVVFFIFAGGLGNILVCLAVALDRKLQNVTNYFLFSLAIADLLVSLFVMPMGAIPAFLGY
WPLGFTWCNIYVTCDVLACSSSILHMCFISLGRYMGIRNPLGSRHRSTKRLTGIKIAIVWVMAMMVSSSI
TVLGLVNEKNIMPEPNICVINNRAFFVFGSLVAFYIPMLMMVTTYALTIPLLRKKARFAAEHPESELFRR
LGGRFTLRPQHSQQQLQMFSSFSGSNNKFLSMGDGNRNFNTEGEMEEGGAPSRRSGVEPAERPLMQQRTA
SSRSMGTVSFRNVVNGTSGAAGSGRRTTGTAHSSFRFSGAGIFRHSSSSPASSCHSTSTSRSSSFWRKHG
GYPNLMDSSHPNRRASVRVTISQPQLGYPTNVGGNGGRTVGATEVGAGGNGSSAGRTSNSSLGGTSLMKI
ATIQGPILNQSQAAGGNHMVQKVKPTALKPEEPQRNKVRPFKFAFNRVATPTLNLRFLNNRSKRNSLSAN
AVATEQKATKVLGLVFFTFVLCWSPFFILNIIFAACPECQVPEHVVNTCLWLGYVSSTINPIIYTIFNRT
FRAAFIRLLKCNCKRSGRPLRYRSVTEGRGALSLCAPSALPLAISFQGAPLMTPSTANATPMSEFRASCR
TVTDDEC

>BmB1
MNDPDRIARDLLLCEEFNNRTLPPPGLYCEGTFDRWLCWPHTPANSTAYGSCPEFVPGFRPDLLAHKECT
ANGTWYKHPETGLPWSNYTTCVVEEDDVNHIIVVYEAGYSVSLVALLLSLAILLYFRSLRCARITVHMNL
FGSFAVNNALWLAWYGLVVRDPTTLQEPPVWCCALNAVLQYAMLTNYMWMLCEGMYLHTVLVSAFISERR
LVRALVAAGWMLPLPCILIYATRRALDGDPLCWAEEPESRPELAVPVGLAVLLNLCFLCNTVRVLCTKLR
AGGAAGGAARPSATALHALRATCLLAPLLGLQYLLMPFRPANTVSWWRAYEYATAAATSLQGLCVAVLYC
FCNGEVLAQLRRRWRALTFRPRANSTTATTVSFVRSAATAGGEDKA

>BmB2
MTVESRRLTPELSLISTGVRYCQPRFDGYLCWPPTAAGETTYLRCPVARLSDSTKNAYRRCGIDGLWNTK
KFNETSEIGWTNYTPCFPMEIRNMLNELYEEDETGAQDKFNVALRTRYLEIFGFTLSFIALSISLYIFIH
FRALRNHRTRIHKHLFGAMLVQVLIRLTVYIDQAVVRSSISSTDDNTTMTRGIDNMPYICEGSYVLLEYA
TSAMFLWMFMEGLYLHNVVAANNLRERVPYQWYCVWAWGAPVVITSIWTILTALKYRGEKVQTCWYGYNF
TGIYWIVQGPRLIVILINFVFLLNILRVLIMKLSKSARREIVKVRKAVRAALVLLPLLGITNIMNMFEAP
LSSDPIRFAVWSYLTHFLRSFQGFFIALIYCFLNGEVKQCLSKAYTNYMAERALLVRQNAICVPSMDEEP
AKEKKASYLSCCFPSKTEKRTSKDYRACALDLNKDEEPAKEKKASCLSFCFPSKTEKRTSKDYRAGALDF
NNTARARRLELHMVSNSQLPTPLQSPCPAVVRRQMELQELKQSTPLIPRRHIVSAPKRAVRIPFDDDDEA
VTKEPFSCYADTLEMAELGAVSPWVYRRRCSPPEMGIFDTCSLTRGSCDEQPPIHIERCIYATRAIVPSS
PYVADTDAREVSK

>BmB3
MFRCCSVEDLLYLLILFVSLTKGESFSDDAFDLLDGDLDLWHERGSRVAIREDAPTCERQSFYICEEPLN
GVPPEAHKTCNYRNVDYHEQVFRWVAGRGCIIYTPSFLFVGGANAMNTSQCFYRNYRVRCLEIPKEDGTC
GCYPFDPSFAEVANIIREAIIPSAHGRWERCFYAAQDCCSHYMLEDTNSIDKNECGVTFDGWTCWMAAEA
GTVSNAVCSEFAYSNTGPSCNHFSSKECYQNGTWEVESVYNTCSVTPRLVQRYRFHIAMLSISVASCLPA
VFIFFFYKRLRITRVALHRNLLIAIILRNTFVIISRNEIYLDELQNTGDTVMTIHGLACRFLAIGERVAG
NAVFVCMLVEGIYLHRLIVAVFKQKLNIKSLYAIGAVIAVAPVIAWVAVMAVHNDHSCWLVYTIEHVQWI
LDVPRVAILLVNTVLFGDILRVLLTKIRNNENSHQLSTTKATLFLMPLFGTQFLLTAFRPNTTDCTGEQI
YYYVSYTVEGLQGFVVAILYCYINKEVRSLIKATYKKTESAVVSRIRRDSTHPSMSVDPSSGRRMTYSTG
IPSQGDIIKEQYAVVAPKLHVAEIISIQPSERLVEIIEPVYETISNSVNNDSYDALDRSDNDPKGRSKID
DYYNFTNASSITIDCPEWIRCVSSPNSSIYNNSLNDNENKYLASHIPDIPESCNEMKHSKNEQAEKNNLP
KHDIGENNEDFEDYDADFETKTSADDSGNMLEEIMQCIENKNDLSIPNLDPERLCPNRNGEDKIIFLNE

>BmB4
MLSRFLNKLFSQTNVTENPQLKVLYTRYEECFVSNETHNTIVQSEYDENAPRCPKTFDGFSCWDETPSNT
TVVQNCPELINGFDPSRTAFKECLENGTWLEHPESKKVWTNYTTCIDYDDLRFRNVINNMYVGGYAISLI
ALILSLMIFVFLRHFQYKRTRIHANLFISFILNNIMWIVWYKTVVDYIEVVQENTIWCQSLHILTYYHMM
TSYMWMFCEGLHLHVGLVSINEYISVRSYCAIGWAIPALVVALYTGVRMQLRYGTERCWMDQSHALWIIV
IAVVIILTLSFLFLVNVIRVLLKKMQPPASNQPNEAAKKAARATATLVIYFMIPLYGLHFILIPFQRAPE
SIGEKIYQVVSALLTSLQGLCVSILFCFTNNDVKTALTNYLARYKRKTEAIQMTGITTGESAVNPNAA

>BmDHR
MTTYILSACSWILNLALQNWSDEAQQDQTSCMILVICMHYFYLTNFFWMLVEGLYLYMLVVETFTAENIK
LKVYTTIGWGAPAIFITIWVVSRCFVNVMPSTGPDGLALAGEAKMCIWMHEHQVDWIHKAPALAGLALNL
FFLVRIMWVLITKLRSANTLETEQYRKATKALLVLIPLLGITNLLVLCGPSDDSWFAYSFDYARALMLST
QGFTVALFYCFMNTEVRHAIRYHVERWKTGRNIGGGRRRGASYSKDWSPRSRTESIRLTV

>NlB1
MTGSNNTTEIVYEQEIIKQKYQQCMVQLELSNQTGPHFKEPYCKGVFDGWSCWPDTPAGTVAFAPCPEFI
TGFDPTFIAHKDCTANGTWFKHPISGLVWSNYTTCVNMEDLDWSQKINTLYETGYAISLVALLLSLIILS
YFKSLRCPRITLHMNLFTSFAINNLLWLLWYRLIVPYPDIVKQNGVWCQCLHVILHYFLLTNYSWMFGEG
FYLHTLLVSAFISEERLVKWLTRLAWIIPFIFITIYMKLRLFFGQTDKCWIEDSPYMSVLTVLVCCSMVL
NLIFLCNIVRVLLTKLRSTPSGMASSTSQAPSRSLLQALRATLLLLPLLGLNYLVTPFRPHKGHPWEKYY
ELTSAITASFQGLCVATLFCFCNGEVIAQIRRRWQYIMFRPRANSYTATTVSFVRSTACPNTGEDNV

>NlB2
MPVRRVSSDGNRDPLVAHRASLLAVPGLHPTSGVGSDVGSCRQLDLSLTSPADTTAAAMSDDISPECVSP
AVLLVPPPYPEASDEVSSTSKSDQGIQITVVEDTTEDDKQPQSQPQPQSLHHRPVANKRSLELCAARYHE
YSAPLGVLYCNWTWDQVLCWPPTRAGTTATQRCPRDKGIDPTKFATKKCSAEGRWEGKHPGEEATSPQGW
TNYTPCYTPEMLELFRKLYVGSEKAAMKKLEIAERTRTLEIVGFSISLAALLISLAIFCHFRSLRNNRTR
IHKNLFVAMVIQVVIRLTLYIDQALVKGNSLTGQRVSSSSSSSGGFRQGIDNTPVLCEASYVLLEYARTA
MFMWMFIEGLYLHNMVTVTVFQEKSYYAAYTMVGWGVPVLMTAAWAMTTASTLGSTRCWWGYNLNKFFWI
LEGPRLIFILMNFLFLLNIIRVLVVKLRQSHTSEIEQVRKAVRAAVVLLPLLGITNLVNMTEAPLTRAVW
EFGLWSYTTHFLTSFQGLFIAILYCFLNGEVRMAVRKSVSTYLSLRPQHFTPQRRNSAFVSANMTEQVVS
TPPPRPATSAPRSWFRSCCSHPSQPTPETRV

>NlB3
METFLEGDLTLEQIIITRRENCEDIKDFTPANDTGEVYCPREFDGWSCVNWTSAGQVAHFPCPYFILGFD
PKRFGQRTCLMDGTWFRHPDSNKTWSNYTTCVDLEDLELRKHVNFIYKTGYSISLAALIISLFIFFYFKS
LSCTRIQIHKNLFLSLTINNCLWLIWYEAVVDNLPVLMTNGLGCQALHLLVQYFLVATYLWMFCEGLYLH
TLLVVTFLTESRVMPLLYFIGWGVPAILVLIYAAMRSSLREEKLHCWIHESLYSWTLSGPVCISMLANLV
FLINIVRLLLTKLHTGQPVSPKASFQDPQSSVRLRRRNTVLSQTGVMSGRTRKAVRATFILIPLLGLQYI
LMPFRPQQGAAWEPAYQIISAVVTSYQGLCVASLFCFFNGEVSKEGN

>NlB4
MSPEQQNASLRFFKKLKEDCDHKRRLKLVSAAEGVTEIEELQCPAVFDGFTCWDATPAGENAFAPCPDFV
TGFEKTRFAFRSCMENGTWFRHPQTGKYWSNYTTCVDMEDLEFREFVNSLYVTGYSVSSAALLISLLIFL
TFRSLRCTRIAIHVHLFVSFAANNLMWIVWYKQVVGVTKVVQENDIYCQALHIILQYLMVANYMWMFCEG
LHLHLALVVVFVKDDCAMRLFYFIGWCLPLFITTVYTLVRMSYPHDTSQCWMGDSYSQWVLIVPVLLSML
ASLAFLINVVRVLLTKLHCNSANPAPIGMRKAVRAALILIPLFGIHHILIPFRPEPHAPLEMTYQIFSAL
LVSLQGFCVSVLFCFANVDVHCAFKNVLRRMRRRRAGDNNGTVTQQTQTREMV

>NlB5
MGRAQYASHCPRSWDSLLCWPPTKPGHTATMACFPELNGIKYDTTLNATRRCLLNGTWDNYTDYTSCKDL
SPDQPDLEPGIEVTTMIYSAGYALSLIALVLAVSIFLYFKDLRCLRNTIHTNLMCTYIMADFMWILNITV
QMSMPTNVPACVILVVLLHYFYLTNFFWMFVEGLYLYMLVVETFSSKNIKLRAYVCIGWGVPCAVIIIWT
IVRSLMPPTSDNMGLSGIVLKSCPWMATHNIDWIYQGPAAVILFVNVIFLVMIMWVLITKLRSANTVETQ
QYRKAAKALLVLIPLLGITYILVIYVPSHGVTANPLAYCRAILLSTQGFTVALFYCFLNSEVQHTLSSHF
ERWKEARQIGGETLC


>Tc72
MRFNYIVVILISVCLLISTKNIQAQAKLCRSSQGLIHRSFWNRWTGYLCYHYDKRVKFKYNYTIIPYDSS
YIPVTFINNKTDFFWYDFRNETSLNYIRPSYKSDTIFEKWKTCAQEASNCCDYSMTSENINPSDEYPCPA
IWDDWSCFSPAKAGSVSKILCPDLTFSSEIRECELQAQKECFRNGTWKSKTDYGPCSVPAVLKTRHRFHI
IVLSVAAVLSAPAVAIFYSFRAFRLQLRFILHRNLILVIIIKNLLVVITKEMVIMEALTSDGDDTILNGN
SVTCRVLAFFENVAKNGVFAAMFLDGFDLHRSIVRPFADAMSSRFVYCAFFVLSCCPALIWALLRGLHQG
EFCWVVDNTGDQWVTDAFRLTILTVNFVLLVDIIRVIVLKLRHDSVSQQTKTTLRVTLFLVPLFGVHIVI
TVNRNMVPDNTCDSMDVYYFATYLIEGLQGVLVAFLFCYINKEVHHEIMNAWRKTVICLQQKLDAKSERT
TSATIVESMTCY

>Tc65 DH44
MDQGESEVVYARHEDIVRILNRLNETQAELACELKKTLSPPSNGCAVDFDTVLCWPQTAPNSLAVLPCFD
QLNGIKYDTRENATRLCFANGTWDQYSNYTSCKELSPLEVPEVELTTTIYFIGYTVSLVALLFAVYIFWK
FKDLRCLRNTIHMNLMCSYILADFMWIFVYSLQVPLQTNKAFCIFLIILLHYFHLTNFFWMFVEGLYLYI
LVVKTFTGENIKPRIYAVIGWGGPILFVLVWGIAKSFTLPLEDQQMFRSCPWTPHPFDWIYQGPAIAVLI
INVIFLCIIMWVLITKLRSANNVETQQYRKAAKALLVLIPLLGVTYILVIVGPTEGISRRIYDSIRAILL
STQGFTVALFYCFLNAEVKNTVRHHYNSWHTRRTLGSRRTRYSSSKDWSSQARDSMRYGSKRAKLSTLKY

>Tc66 DH44
MSWSEPLPQEPEPVDADLWPSSENVLNETEDIKIRLNITLQHCTSLYTNRTTALAETHPDGFCPVTTDGL
LCWPPTPINETTYVKCFAELMNIRYDDTQNATRVCLANGTWTKADYSKCTEIILIPDVETQATIYFVGYV
LSLITLSIALGIFTYFKELRCLRNRIHMNLMWSYMLMYIMWILTLTVLGSKGGTGASIACIFVITLLHYF
HISTFFWMFVEGLYLYILVVETLTRENYKLRVYVCIGWGLPMIFILVWVIVKSFIPAAGDPATCTWFNSH
DVDWIFQGPTMLVLLLNLAFLLAIMWVLITKLRSANTVETQQYHKAAKALLVLMPLLGITYVITIYAPTP
DKKSEIIFECVRAVLLSTQGFTVALFYCFLNTEVQNTVRHHFETWKTRRSLGPSRLRSGSRSKDWSPRSR
TESIRNTEWTLVMPDDVDAEGKVSPPVNGSVR

>Tc69 PDF
MCDEIKECAQITRTTRTIEMVGLSFSLISLIVSLIIFFQYRVLKNNRTKIHKNLFIATLLQVVFRLIKYV
DQELKAGDRIIENTPILDEACITLLEYSKTAMFTWMFIEGLYLHNVITVTVFQEYSYIKIYFYVGWTAPA
VITAVWVWTMKMVRSNWGFYYFLPYYWILEGPRSTIIVVNLLFLINIIRVLIVKLRESHTSEIEQVRKAV
RAAIFLLPLMGIANILFWMGYRFTQGWKLALWSYTSYFLNTFQGFFVAILYCFLNGEVQTAVKNSFYLHM
SLRNHDYTPCRNLTLISTAPDPEQHIEKESTNWIRYCLKQNKKSPEEKEISVCDLNDRRNSAIVTALTMV
ETKPLTRFVVATRISQYVAKAIRRNRYDDNRRQKFRTFATPESHNEHGERKNLFPSIAISMTLMSPYHKV
YKSDITT

>Tc70 DH31
MEQMRQHCLVFYKCEKDGEWNFNEQFNKSWVNYTTCINIEDFEFRQQIILIYCVGYGVSLVALLVSLALL
TYFKSLRCARITVHMNLFSSFAMNNFLWLLWYSLVVNDQDVLHENKLWCRVLHVVLFTFLISNYSWMLCE
GIYLHTVLVSAFISERRLLRCMLALGWGIPLLTTSIYAPVRSVLGENVDELGRCWTQDGRFNKILMVPVV
ITVFLNVIFLVNIVRVLLIKLRKGPANGGSGSGASRTSLQALRATMLLVPLLGLNFLLTPFRPEANHPWE
YVYEVVSALTASLQGIQPFLMFFWYRDQNHSW


>DmCG7665 GPA2\GPB5 
MEKHPSLSQRMGTTYRPRKGLKCLSFEFQCRLLLHHLLLTSLSGRHFVYATSAVGGALSANNCHDIHHGF
DVYPNLTAVSLAQSTDTPLTATMPRSAWKCCCWNASNQAEEVECRCEGDGLNRVPQTLTLPIQRLTIASA
GLPRLRHTGLKVYGSTLLDVAFTDCLQLELIQDGAFANLTLLRTIYITNAPKLTFLSKDVFLGISDTVDI
IRIINSGLTRVPDLGHLPPHNILQMIDLDNNQITRIDSKSIKVKTAQLILTNNEISYVDDSAFFGSKIAK
LSLKENKKLQMMHPNAFDGIIDITELDLSSTSLVGLPSAGLQNIEALYIQNTHTLKTIPSIYNFRNLQRA
YLTHSFHCCAFQFPSRHDPQRHAQRMLEIEKWRKQCKSDSGTRKERSTLDNPFNMPEDFGSFGGTDDSAT
DITPITFASFDYMADDTMNKGTFHEKIILNPGDDSSAELCGNFTFRKPNIECYPMPNDLNPCEDVMGYQW
LRISVWIVVALAVVGNVAVLTVILSIRPESTPVPRFLMCHLAFADLCLGLYLLLVACIDAHSMGEYFNFA
YDWQYGLGCKVAGFLTVFASHLSVFTLTVITIERWLAITQAMYLNHRIKLRPAALIMLGGWIYSMLMSSL
PLFGISNYSSTSICLPMENRDVYDTIYLIAILGSNGVAFSIIAVCYAQIYLSLGRETRQAHQNSPGELSV
AKKMALLVFTNFACWSPIAFFGLTALAGYPLINVTKSKILLVFFYPLNSCADPYLYAILTSQYRQDLFTL
LSKLGLCQQSALKYKDSLSGQATTRFTIHGSIQRHSSLTCKMQTVMGAETQKMLKNSEDYV

>DmCG8930 Bursicon
MAARCRWSWRLALCPLLLQLLLQLLLLPPSAMGHDETKENPAPDMQNSQEQEPYVHLQHLQQQQQQNPQT
VQQLSQITVNRTSKSASVTPTGIRENVMLPSADPEKEAQILYEKSLQEYHGSQLSTASTATDVIAGKRTL
HSICERWLQKHCHCTGSLEVLRLSCRGIGILAVPVNLPNEVVVLDLGNNNLTKLEANSFFMAPNLEELTL
SDNSIINMDPNAFYGLAKLKRLSLQNCGLKSLPPQSFQGLAQLTSLQLNGNALVSLDGDCLGHLQKLRTL
RLEGNLFYRIPTNALAGLRTLEALNLGSNLLTIINDEDFPRMPNLIVLLLKRNQIMKISAGALKNLTALK
VLELDDNLISSLPEGLSKLSQLQELSITSNRLRWINDTELPRSMQMLDMRANPLSTISPGAFRGMSKLRK
LILSDVRTLRSFPELEACHALEILKLDRAGIQEVPANLCRQTPRLKSLELKTNSLKRIPNLSSCRDLRLL
DLSSNQIEKIQGKPFNGLKQLNDLLLSYNRIKALPQDAFQGIPKLQLLDLEGNEISYIHKEAFSGFTALE
DLNLGNNIFPELPESGLRALLHLKTFNNPKLREFPPPDTFPRIQTLILSYAYHCCAFLPLVAMSSQKKTS
QVQEAVLFPSDAEFDMTLWNNSMMNIWPQMHNLSKQLGASMHDPWETAINFNEEQLQTQTGGQIATSYME
EYFEEHDVSGPATGYGFGTGLFSGMSTEDFQPGSVQCLPMPGPFLPCADLFDWWTLRCGVWVVFLLSLLG
NGTVVFVLLCSRSKMDVPRFLVCNLAAADFFMGIYLGILAIVDAATLGEFRMFAIPWQMSVLCQLSGFLA
VLSSELSVYTLAVITLERNYAITHAIHLNKRLSLKQAGYIMSVGWVFALIMALMPLVGVSDYRKFAVCLP
FETTTGPASLTYVISLMFINGCAFLTLMGCYLKMYWAIRGSQAWNTNDSRIAKRMALLVFTDFLCWSPIA
FFSITAIFGLQLISLEQAKIFTVFVLPLNSCCNPFLYAIMTKQFKKDCVTLCKHFEESRVVGGGGPGGRG
AVARTKRGDLPPPLLPAAAVAHPPGCRCLRMLPSEMPNWHKMEQTPSMWQRLRTFCCGENRRRRKQRRQP
QQRRQRAYTAAAANPYQYQFAELRQQRQNRASSISSENFCSSRSSSWRHGPPSSAPVPPGNCSMPLKMLE
PHAHPHGHGRRRHSAWLITRKTSQDSNLSSSRNDSSASATTASTSTFRLSRSSAGSSTPLPSIIAHNGKA
QLDAVKPRLVRQEAVQEEEDSSPPRLGVRFLPTIPSAADSSVVMEDGDSANTGVASFLGMPLPGASSGFL
IAPTTAATTSPPPVVLQPAKPPPDPNDAPL

>DmCG34411 LGR4
MSIAIMPHLPITFTLAILLAIASNEGAQGVESATRTAIEAIRTGIGTKPETEIADATEAEAPVREVISLL
GIIDGAESDILVPDADDKCPGGYFHCNTTAQCVPQRANCDGSVDCDDASDEVNCVNEVDAKYWDHLYRKQ
PFGRHDNLRIGECLWPNENFSCPCRGDEILCRFQQLTDIPERLPQHDLATLDLTGNNFETIHETFFSELP
DVDSLVLKFCSIREIASHAFDRLADNPLRTLYMDDNKLPHLPEHFFPEGNQLSILILARNHLHHLKRSDF
LNLQKLQELDLRGNRIGNFEAEVFARLPNLEVLYLNENHLKRLDPDRFPRTLLNLHTLSLAYNQIEDIAA
NTFPFPRLRYLFLAGNRLSHIRDETFCNLSNLQGLHLNENRIEGFDLEAFACLKNLSSLLLTGNRFQTLD
SRVLKNLTSLDYIYFSWFHLCSAAMNVRVCDPHGDGISSKLHLLDNQILRGSVWVMASIAVVGNLLVLLG
RYFYKSRSNVEHSLYLRHLAASDFLMGIYLTLIACADISFRGEYIKYEETWRHSGVCAFAGFLSTFSCQS
STLLLTLVTWDRLMSVTRPLKPRDTEKVRIVLRLLLLWGISFGLAAAPLLPNPYFGSHFYGNNGVCLSLH
IHDPYAKGWEYSALLFILVNTLSLIFILFSYIRMLQAIRDSGGGMRSTHSGRENVVATRFAIIVTTDCAC
WLPIIVVKLAALSGCEISPDLYAWLAVLVLPVNSALNPVLYTLTTAAFKQQLRRYCHTLPSCSLVNNETR
SQTQTAYESGLSVSLAHLGGGVGGGSGRKRMSHRQMSYL

>DmCG31096 LGR3
MVYGRSIAVGFCLMTVVLLLAAVIFYLSLGPCPAASFACDNGTLCVPRRQMCDSRNDCADSSDENPVECG
LLYGSKEIADKIVRNAIEKKQQRLISAVSNASGADSTTSMVPRNQSLTLNMTCDIVTYPKACQCGQGTIL
YCGRYAKLRRFPRLSSEVTNLIIIRNNLTLRDNIFANFTRLQKLTLKYNNISRVPLGSFSGLFHLERLEL
SHNNVSHLPHGVFLGLHSLQWLFLVNNHLHHLPVEQLRFFRRLEWLVLSRNRLTLRNVQLPKIPTLYEVY
LDFNRIEYIGEETFSQLDNLHLLDLQHNLITHIHGRAFANLTNMRDIRLVGNPIKELSGETFLHNTRLEA
LSLALMPIHISSSLMEPLNISFLNLTGIRYDHIDFEAINSMRNLTYIIYDRFFYCSMTPRVRMCKPSTDG
VSSFQDLLSKPVLRYSAWVMATLTIAGNVLVLWGRFIYRDENVAVTMVIRNLALADMLMGFYLVTIGVQD
YRYRNEYYKVVLDWITSWQCTLIGTLAVSSSEVSMLILAFMSLERFLLIADPFRGHRSIGNRVMWLALIC
IWITGVGLAVAPVLLWRTSTLPYYGSYSGTCFPLHIHEAFPMGWLYSAFVFLGVNLLLLVMIAMLYTALL
ISIWRTRSATPLTLLDCEFAVRFFFIVLTDFLCWVPIIVMKIWVFFNYNISDDIYAWLVVFVLPLNSAVN
PLLYTFTTPKYRNQIFLRGWKKITSRKRAEAGNGNVATTTTGTATGSSQHPDDFTIFAKAAMRCH

>DmCG11144
MKQKNNNGTILVVVMVLSWSRVVDLKSPSNTHTQDSVSVSLPGDIILGGLFPVHEKGEGAPCGPKVYNRG
VQRLEAMLYAIDRVNNDPNILPGITIGVHILDTCSRDTYALNQSLQFVRASLNNLDTSGYECADGSSPQL
RKNASSGPVFGVIGGSYSSVSLQVANLLRLFHIPQVSPASTAKTLSDKTRFDLFARTVPPDTFQSVALVD
ILKNFNWSYVSTIHSEGSYGEYGIEALHKEATERNVCIAVAEKVPSAADDKVFDSIISKLQKKPNARGVV
LFTRAEDARRILQAAKRANLSQPFHWIASDGWGKQQKLLEGLEDIAEGAITVELQSEIIADFDRYMMQLT
PETNQRNPWFAEYWEDTFNCVLTSLSVKPDTSNSANSTDNKIGVKAKTECDDSYRLSEKVGYEQESKTQF
VVDAVYAFAYALHNLHNDRCNTQSDQTTETRKHLQSESVWYRKISTDTKSQACPDMANYDGKEFYNNYLL
NVSFIDLAGSEVKFDRQGDGLARYDILNYQRQENSSGYQYKVIGKWFNGLQLNSETVVWNKETEQPTSAC
SLPCEVGMIKKQQGDTCCWICDSCESFEYVYDEFTCKDCGPGLWPYADKLSCYALDIQYMKWNSLFALIP
MAIAIFGIALTSIVIVLFAKNHDTPLVRASGRELSYTLLFGILVCYCNTFALIAKPTIGSCVLQRFGIGV
GFSIIYSALLTKTNRISRIFHSASKSAQRLKYISPQSQVVITTSLIAIQVLITMIWMVVEPPGTRFYYPD
RREVILKCKIQDMSFLFSQLYNMILITICTIYAIKTRKIPENFNESKFIGFTMYTTCIIWLAFVPIYFGT
GNSYEVQTTTLCISISLSASVALVCLYSPKVYILVFHPDKNVRKLTMNSTVYRRSAAAVAQGAPTSSGYS
RTHAPGTSALTGGAVGTNASSSTLPTQNSPHLDEASAQTNVAHKTNGEFLPEVGERVEPICHIVNK


>BmLGR1
MFWRFNVVTIISILLFANQPVCCQLSEGVSVVLHQTNITRLTARALHAAGYHLHIIEHLSIMGAPKLEHV
VVEDLIRMPRLKSFFITQAPLLHRVAPLPALPELRTFMITTSGLLEVPNLSHVHDSRKANTSLSYLQAID
LEGNHIKTIPSHALRVRADQVSLNYNLIEEVPKHAFKNAQISKLSFKGNTKLKRLDEHAFAGNLLLRQLD
LSNTAITSLPTKGLEKLQILRIERTPSLKYIPSIYEFQQLEKAYLTHHFHCCAFKFPEIHNPARHKLYET
QMAMMMQRCASIQKSQARKRRSLEPIRPVTDGAQTVTALEDDDASTMTASEEYENFEEYFSDSGSYEDGD
QGEFHDIVNDTVVSISADCGNFNTRNRNVECTPASDALNPCEDVMGWSWLRASVWVVVAAAVVGNVAVLL
VLLTNHTELTVPRFLMCNLAFSDLCTGLYLLMLAVVDLRSYGEFFNYAYNWQYGVGCKIAGFLSVFSGQL
SVITLTIVTLERWFAITYAIYLERRISLSTAAKIMLGGWLFSSLMAGLPLLGVSDYSSTSICLPVESKDI
GVVIYQGSLFLTNALAWVTIVVCYVQIYRSLGGGGENYGGRRAAAAAERRIANKMALLIGTDLLCWAPVA
FFGVTALAGVPLVDVSHGKVLLVFFYPLNACANPFLYAILTKQYRRDFITLVARTGQCNWLVEKYKLSTT
PPPTAHTNPSTPAQLMPLVDQKNHSQISKEFSDFKA

>BmLGR2
MWAAALWAAGALWAAAAMCSGGGGGERLDCRSAGLQALPPLHHNLISLDVSNNNISSLPRDALLPATGLR
DLNLSSNRLELVSAGSLSGAALARLWLDRCSLRRLPAHALRDLRRLHYLSAEDNLISELEGGAVGARGLR
TLRLSRNLLRAVPTHALAPLHHLQTLSLSGNLITELSDSSLPPLPALHTLVLKRNRITHIDRPAYSGAPS
LSRLRLEENLLSELPPAIQLLPVLQDLLLSGNRIEVVEAGILQQCRLLKRLDLRGNPLTRLHRHALQHLP
HLRTLILSEARGLREVPSLNGSAQVRTLRVERARLTRLSTDLCRHAPLLQSLEMKSNYIDRVPDLHECSE
LHLLDLSSNEISAVQGSSFRGLHKLLDLLLARNRLRHIPSDTFIHTPELQRLNLEENQIEHIDMEAFVSI
SKLEDLNVGNNIFPWLPASGLQRLLHLKAHNNPNLRHFHPPDVFPRIQTLVLSYAYHCCEFMPLMEGGTV
TEEETSEEDASTDLVIIPSQSIDAEAWLNATDVWSQLNVSAAGGSRWQAMLEDWESDLVEGVSEHRVEPS
RRVQCLPLPGPFLRCVDLFDWWTLRCGVWAVFLLALLGNGTVVFVLICSRSRIDVPRFLVTNLAAADFFM
GIYLGFLAVVDAGTLGEFRAHAIAWQMSGGCRLAGFLGVLSSELSVYTLAVITLERNYAITHAMHLNKRL
SLRHAAFVMAAGWGFSLTAASLPLLGVSDYRKFAVCLPFETSSPVALGYVVSLLAINGVAFLVLLGCYLK
MYCAIRGSQAWNSNDSRIAKRMALLVFTDFLCWSPIAFFALTAAFGLQLVSLEEAKVFTVFVLPLNSCCN
PFLYAILTKQFKKDCAIVCKAIEESRVTRGIGRCRHSSNFSNRQTPANTNSLAERSSRGQHHAACACRRM
LPAGAPPPPPPAARRARLLRWLRACGGETVEKTINQGYVFHQFGFVNFIKYY

>NlA46
MVGVWWWIAVVLWGLIVGGGLGGAGGGHPPACVVQGGDALCRGAALTKIPTNLPQAIVKLDLTSNNITEL
GDNAFVELPQLEELILGDNKISKIHPRAFSANPRLKRLSLQNCGLAEVPWETFQPLRQLTSLQLDGNEIS
QVEAVSFAALGNSLHSLRLEGNRLTAPPTAALATLPHLEALNLGSNLISSIPVNSFPDLGNLIILLMKRN
QISTIDEDAFSNLTALRVLELDDNLLTHIPIALTKLTSLQELSVSGNRIKFVAGGILQRAPSLSLLELKG
NPLVGVDPLAFSALPKLRKLILSEARELREVPCLNGTTGLEILRLDRASITSIPSSLCHTCPRLKSLDFK
SNKLTRVPDLGGCKDLRVLELSGNQINSLAGRPFVGLHQLHDLLLAHNVIPYLPPDAFTGLTRLQVLDLE
SNQISEIHPEAFLTFTQLEDLNLGNNAFSELPTAGLERLLHLKTFNNGHLRDFPPPSAFPRVQSLVLSYA
YHCCAFLGPPGGGQAPLQVGGHAPGANRGTPLHESVLFPTDNEFDMTLWNSSLTDIWPQLQNLSKKFGTQ
INELWDNFGSDFTYPGNLPAYVEEYFEEQERTGGGGAVAEGGYGGAPGRIHCLPAPGPFLPCVDLFDWWT
LRCGVWVVFLLAMLGNGTVVFVLVFSRSKIDVPRFLVCNLAAADFFMGVYLGMLAVVDASTLGEFRKWAI
PWQMSAGCQLAGFLGVLSSELSVYTLAVITLERNYAITHAMHLNKRLSLKHAGYIMLCGWAFAVVLATLP
LMGVSDYRKFATCLPFETTTGPWALAYVVFLMFVNGVAFLILTGCYLKMYCAIRGSQAWNSNDSRIAKRM
ALLVFTDLLCWAPIAFFSTTAAFGLQLVTLEQAKVFTVFVLPLNSCCNPFLYAILTKQFKKDCVLICKAI
EESRVTRGIGRCRHSSNFSNRQTPANTNSLVDRSSRDGGQPCSCSAKLLSEAAAAASSPANARGANRQPL
TTLQRLLRCLRRSTGSGRHRTRSDQYAYQIAEIQQKQHKRASSVSSSENFSSSRSDSWRQNHNHHHCGIP
MRLLDPKRRASSWIVTRKTSQDSNLSSSRNDSSGSATTASTTLSRVSRSSASSGMSELTGISSRGGTKPR
LTRQAAVTEVPPAAPPHYEGGPDPNRGLTVRFLATIPSEGGNTTTNDEASDSSTAILHDNGN

>NlA47
MSKVMLMVICTCILHLRDAGVIGSSAVASKVVTQETDTQMVPFSCNTTVEAFQCDAATCIPTTSACNGIM
ECPNGQDESVSVCGCLPNEFRCRNSCVDLVKRCNRQKDCEEGEDEEDCKTFLCPITHFKCSNHYCIPLDS
VCDFKDDCGDNSDELKCVRRKCWNPEFKCDSGECIRPGFLCDGSPDCKDGSDESPDTCHPRKFVKCGDGT
RIHKYYWCDGWPDCTDNHADELNCEECLGEDDFKCPNGRCIRKANVCDSQCDCVNSFNNSLTYYYDKVCA
DEVNCTHSYKLHQGTGALECELGSTLGCSTPGSSHTKSRCIAPQFLCDGVNDCHNGDFLSDEFGCPYNQK
HQKLDLDEVFQCRDNRSLPKRFRCDFNIDCLNGDDEEDCPEIEICHENEYRCENGQCIPKSGYCNLVFDC
YDRSDESDCYNNLCGEGLLRCATGQCLPEDQWCDFFIDCLDASDETNCTIRECQSDEFKCDNGQCVSSTQ
KCYTSGNPRTGCADRSHLLNCRDWSCPESQFKCHQGPCLNMSLICDGNIDCPGSWADEDNCTFSCSNSAP
QCECQDVMINCTGKGLSQLPDAEKEITSFHLGNNDLGPTLNNETFLNLDRLLYLDLSNNSITHLMPLMFC
NLWRLSVLNLQNNKISILGNGSFYGLFGVSGLYLQGNQIQKIQTMAFIGLSSLTFLDLHGQRINQIEPSA
FVGLRNLAGLDLDLSHNEIKYLEEGILQGMSRLLSLDLRYNKIKVIATQVFLNTPNLQKLITDEFRFCCL
ARHVEHCEPPPDEFSSCEDLMSNIVLRICVWVLAIVATLGNVLVIMWRSRYKHCNQVHSFLITNLAVGDL
LMGSYLLLIALVDWHYRGVYFIHDSDWRSSQLCAFAGCISTFSSELSVFTLTVITLDRFLGIIFPFRVRR
LEMARTRQLMAFGWLLAGILSALPLSRFTYFHNFYGRSGVCLALHITPDKPSGWEYSVLVFLVLNLLSFG
FIAVGYLWMFLVARTTQKAVTKERQMNEAAMAWRMTMLVATDAACWVPIILLGIVSLAGYTVPPQVFAWV
AVFVLPLNAAINPVLYTLSTAPFLTPARRGLLRFRRSCKMSLSADPRRTYSSGVATPMPIRRYSSACSNA
DLYAVTKRASAKWTRVDTTVSERGEVFPLSRLDNK

>NlA48
MMSFQVSSIILHLALIANHAVAKDRIGMYWKCDCNFNNNSQDVPLKTDCHSFGVESKHLPHNKNATILWS
LSNGAVTDIVKKCFLSHNTTLTDISFARLKFVDEFDKQAFTNLRLLESISITQSPALRYLPNGVFYPVSK
NLRVLRMTHTGLEAVPTLPALSKKIMHLIDFESNKIRSIPSNSINIQTEQLVLAYNSITKVEGWAFNGSS
IGKLSLRGNNRLVELSSDAFRGLKGLLDLDLSQTAITFLPVVGLEMLEMLKLQGTTTLKIIPSIHDFKSL
QVAELTYSFHCCAFKYPARHNPARHELHVEYLQIAKERCGGNAPKRIANRFSRIKREADGSFGEIQNDGD
EYGKFSHSVEDDSQQYPQSGSVSQENGDRNHSKLGGWTDAFEPPSTKKSESWKDGGVFHQTHASPTSFEA
FCGNLTIRTNPVDCWPKPDALNPCEDIMGYDWLRISVWFVISTALFGNTAVLIVLIANRSDTTVPRFLMM
NLAFSDLLMAVYLLLLAFTDIQSTGMYFNYAFDWQRGYGCRIAGTLTVFSSQLSIYTLTLITIERWFAIR
HALYANVIDLKVAIQAMIVGWVYSIGIAVLPLFGISSYSTTSICLPMDVHNAASTIYVLTLLMVTGVAFV
IICICYIQVYLSLGKNTRHCPESSVARKMMLLVGTNFACCAPIAFFSLTAVAGYPLIDVTRSKILLVFFY
PINSCANPYLYAIMTAQYRKQLIQLMAKCGFCTECAQQYKMVYQPELEQKPRPSRATLLSTAHSTEDTVF
NNNDSTRDTCNDISEREHQTEDNV

>NlA49
MTCVLDAVTITRFVRLHWLMVSILESTASSAEATSVVRNWTSQQDVLLPPLIQSTDSGCTCKNLTGSDFT
GCTCRGDDLKHIPDNLAPNLRTLTVTNAAIEVIEADSLISYRSTLADVSLNHLTRLRVIEQGVFNNLPAL
RTIVINYAPSLKSIPDAFFRTSLPELRIFRCTYTGLGVVPAMKYLGSKHPMSIIDLDNNQIEKLTRGSIQ
VTSDQLWLNYNKIREIEALAFFNSTLATLSLKGNRELKMLDSDAFTGLRSLRHLDLSDTSITFLPTSGLR
GLEELKIQGTKSLKVFPSIYSFDSLKEVWLTYSCHCCAFHFPAQHDPLGYLRHQEFMLRIKEEQCTSQKN
HHTELKKHHGMGAFDQDWGFSVTKVLPTGSFLEGQFHSIVSTNKKINALCGNISKNYEEVKCFPRPDAFN
PCEDLMGNWVLRVAVWLVAILALLGNLAVLLVLLSSRFRMTVPKFLMCNLALADLCMGLYLLLIAIMDAR
SIGDYFNYAIDWQNGIGCKLAGFLTVFASELSIFTLTVITCERWYTITYAIHLNKRLRLSSAAQIMVLGW
IYSITMATLPFFGISSYSITSICLPMENAKTSDLVYLVTLLVFNSLAFWVICACYSRMYVSIRGGQGQAT
ADPLSCPDMRVAKRMALLVFTDFACWAPIAFFALTALAGLPLIDVPKTKILLVFFYPLNSCANPYLYALL
TQQYRRDFFILLSR

>NlA50
MQRRAVATALVTAVTLTHFTVKADQDGVEPHPTWPFAVKADQNGVEPHPTWPPPPQLPPMVQSHEPGCSC
SDHRDPPRLLVKCKCRGDHLQRVPSDLQRGLHILSITRAAIEVLAADSFQPYRESLTDLSLVRLPNLRLI
EPGVFNNLPHLRTIDIHSAPMLTIISDAVFQTHLPRLRIFRCTNTGLQQIPALRDLESKHQLHLVDLDSN
RISLIPERSFYITSDQVSLNYNQIEEIEAFAFHNSTIATLSLKGNRNLHILSEDSFSGLNSLRKLDLSET
AITFLPTLGLRGLDELRLQGTTSLKVFPSVYSFDSLKDVYLTYSCHCCAFRFPARHDPAGFRRHKEFVEK
MIRDCSSSFSGDNVSYNDRANQQNISFGPANTSFWNNIEFTSGSSTTSSEETFHSIVAVSPNGQLQVRCG
HMLGGGGSKGRLQGEGPRCFPAPDAFSPCEDLLGSGWKVRISAWLVSLFALVGNTCVLLVLLSSRFRMSV
PKFLMCNLALADLCMGLYLLLIAIADARSQGAYFNYAIDWQNGIGCQAAGFLTVFASELSVFTLSVITSE
RWYTITYAIHLNKRLRLGSASRIMAAGWLYSIAMAALPLLGVSSYSITSICLPLQTSSAVETVYLATMLA
VNGVAFGVVCVCYGLMYASIRGQGQGRSGRVRSDLSVAKRMALLVLTDLVCWAPVAFFGLTALAGHPLID
LPSAKLLLVSFYPLNACANPYLYALLTRQYRRDLLALFARYGICSKQAATRHRGGLAGGGGHGEARGTGG
RGSRAGEGEMVLGHSPHHTGGLYSPP


>tetur01g15880
MWILLMLNGFTLSSGFTLTTKKPINSNHDSRHLPRGWFGAIPDDDASNHNNDDNDEVALVVENVDPSEEA
KKDEKDHFFHDNQTPSSVPSDKSNIDGQSSDVSVDFSHSFSPTNPSIDSHFSTSLPTSSTKQTFSFENSS
DDWVTTDLVYNNSDENENEVDQQNKVNEEDGFMIRGSSETQEEATAFDKHFCACKNETTHSWDHVEISCK
CFGETIVDIPNHLTKGVAKLSMISTGIQTLVQNAFHSYSASLKDLYLESVKKLRWIEPGAFNNLPFLRTV
YIKQAPLLKFIHDGVFFGSFPKFQVLKIIQSGLEVLPSMKYFETKGIISLLDFDSNRLKNISSASIRVRA
SNMILDYNSIEKVYSYAFLGSHIAKLSLKGNRRLVTIDDEAFVGLRNLAKLDLSETSITRLPTKGLEEVE
VIKIVDTFTLKVFPSVFNFKNLKEAQLTYPYHCCAFKFPATHDPKEFASRVFEERRNCRQGTSGSTVLST
PSSTTTVATTSTTLLTSLHSLNLINNYELKSNGDLIGSYWKFIGDGIKHYTRRLNSLLSDNNFIGSINSQ
KSIESSSLLFSDNIISEDEQDENEDNNNENNEKDKIDDDNGARDKMRREMKNHLDDSVRFNSSSIINSNS
LPNGEYITTTLSPLMDQSIFGKLIVSPSDAIDQKVNSSSIDILAGALNPQSPGFGQVQPSIFELPNEQLK
HSEGDFIGQFHPTAASVLPEKPIHAFCGEYAQIFRDIKCSPEPDAFNPCEDVMGNLMLRIADWIISIAAV
LGNLAVMVVLMSGRFKMNVSKFLMCNLAFADFCMGIYLLIIAIIDIHTVGVYFNYAIDWQHGLGCMITGF
ITVFASELSIITLTVITLERWYAITHAIHLHRRLKLNLAVKTMIGGWIYSLLMASLPLFGISGYSKTSIC
LPMENKDTVDIIYLITLLSFNALAFLLITACYGKMYHAVASQHGRITANDQTIAKRMALLALTDFACWAP
IAFFGLTAVAGYPLINLTNSKILLVFFYPLNSCANPFLYAILTKQYRRDFFILISRYGLCRGSAARYKGT
SNNCKHRRKGSCKKGRFCQVAYDCRTDRHKCKRCRHCLHSNTSSEENSSRSVIYSAIELYPDSSVSGDSV
HEVLKMGHVICDDKQQSCSHHHHHYHHHYHHHKSNKESKKFPNHRPISQTTIIYSDDESNSSISLKKSPL
IIKNGKELRRLPSSERDEVLRKMLGDSTLAPTTAGKNVVPSVWTTSNSCTSIHKSHKNCTSWIQRDSSSG
EKSSAGNNNSSSNGTAIEIIKREKRCYCCKHCKRIPIENGSFVLSSHSNSAADDTEI
>tetur11g03260
MKQLFCQEQHQQPTRQPIDINGVTLLIFCIILSSVIIPIGCNTHQLKSGLSSIVTPKCPIECSCNGVYVD
CSNRRLINFPGNISSATKKLNLSFNKLTSWINGTFRSYPDLTHLFLTSNMIEEIVIGMFDGLESLILLDL
SNNNINQIDPDSLKPLVKLKELDLSSNALAEVPVAIRKLPLLKEIMINKNRIEVIDEDSFNSNNYLQLIE
IKGNPLKSLDYSSFLNCTRLRKIVISDGHGLSRWPNLSNANSLQHISFDRTNIQTVSPLLCISSAALKSL
IVKSSRLRYLPALNNCAKLELLDFSYNQLTMIGEKHFITQSQLTHLFLSHNWIQEIHGNSFTGLENLKML
DLSNNLIKSIHPNSFLPLLNLKDLNLGANKFSSLPTIGLRGVQQIKVHNNPYLISFPGPEFFPSIQVLAL
SYAYHCCSYNNLIDEASSSSSTNRINHFEEDIIWLHRDDVNMSIWNTSWPNIWSTRINSSSSPIWSPETD
SFLMNISQFSEEYLDDYKTEINYDNIVFKYPIKCLPQPSPFTPCEDLFDWWTLRCGVWIVFLLALLGNGV
VVVVLIFGRSKLDVPRFLVCNLAMADFLMGIYLGMLAVVDAATLGQYKVYALPWQRSFGCQIAGFLGVLS
TELSVYTLAVITSERNYAITHAMHLNKRLSLKHAAYIMAVGWTFALIMALLPLFGVSDYRKFAVCLPFEI
TDIWSRTYVISLIVVNGLAFFILMGCYLRMYCAIRGSQAWNSNDSRIAKRMALLVFTDFLCWAPIAFFTL
TAIAGYELITLAEAKVFTVFVLPLNSCANPFLYAIFTKQFKKDCILLCKRIEESRVTRGIGRGRNSSNFS
NRHTPVNTNSVADKKSSGDSNQLVCKCGLASTAQSTVSINKLLPNGSCNGQPLFRKMATKWWQGRSVTKD
LVGKLDATDSGSVQRRSNAPNNRLDSISSGNYSSRSDSWRHSYISPQLLTTKRSAAMVRRRSSWTASSST
STRKLSTTRSSVSSDSSSAVFRHDLKGPARLPIADDYLLTFNSKQRSNSVVSSLVNFKPSSAKATFLCPE
CSRIGTMKQNEASTSINVNNLTTKYGRETEKIMMAAVVASSRDSNKFFNKLTELSRKDKKDSKEKHFVLS
SGESIKNETTETSLQDSIATDTQMLSSRSNSISSPLTEIQIECTDDDDFNDDYDDLFSPERDYDNSYTLY
PEPESSRASSNLSIRTQIPKGGTASPIGVGVSSDAELHVDESNNLSGSRELTGHENGSDQTADNNHEPMG
SNLTQSRKVSSDNSLKSPFQVIPSLFKSFSSVGSQIFRSNKNANENQNFKENRKAGKSEGKQSQPAQRYL
LSPDVPDCSIRVSKSCQTMVTSENFESTLRKSCTMAQLADKNWNDQIDTLTSPKLKNVSTNMDKDDTRDL
HLDEDVPLIFFTHRDA
>tetur09g05380
MEAYFPLVTLQAVVQLHIQGTTATALVEDASMINPMESEFDTNNETICLSGEFRCNDLCIEDVLRCDTKS
DCSNGQDELNCESYICPSNHIKCDNHFCISIDRVCDFVDDCGDGSDEQNCTFRQCWYQEFRCKNEQCIQG
YRVCDGKVDCVDGSDEAYCDEKSHFKDCGDGNRAHKSVWCDGYVNCPKNHADELNCINCSSDEFSCSNTR
CIPSSSVCNTICDCVDNCEDEVDCKQFYHQVNGLKFCNTNVTFACPWDGPCVTIDSICNNISNCPYDDAY
SGALDEYGCGITKEKCETFGNGFWCPEERCISASLKCNFIPECLNGEDELDCFSEPCDKFQCKNGQCIDF
DKRCDSKIDCFDKSDELDCQNYPCPDDWVQCASGQCVKRSFWCDYTEDCLDGSDEAYCDYKSNPPECDPL
TEYTCKNGQCIKLLNRCLVTQDRRDSCSDGSHLVNCSDYICPTNSIKCANSFCVHSSLVCDKKIDCLRSW
TDEEGCPFVCSSTLCPCIDIVINCTNFGINYIPDDIETGISRIQVKDDEQEESKDEDTYQQGNNLGSNLT
QSTFAKLDTKMVYIDLSNCSIQRLESGVFQSLNLLKVLVLSDNQITELTNENIFAGLISLRTIFLDGNGI
KMIASYAFKGLSGIKSLDLANQQLTIIKRNTFNGMRSLVTLDLSNNQLFYLEEGSFTGLIKLTSLDLTGN
KFSEMGTQVFTGLTNLKKLSTDEFRFCCLARHVQNCLPEPDEFSSCEDLLSNLVLRICIWILGVLSIVGN
CMVIFWRTMHRYRAAVSSFLIANLAIGDLLMGVYLIIIGTVDFTYRGKYFIHDAHWRSSKMCQLAGFIST
LSSELSVFTLTVITIDRFLRITFPLRFHRFKMTNARLVILATWVFTVILAGVPLLDIKYFDNFYGRSGVC
LSLHITNQRPNGWEYSVFVFLVLNFISFTTIAIAYIWMFTVAKNTRSALKSSDIRLSSTMAKRIMLIVMT
DFWCWMPIIALGVISLNGVKLPPQVFAWVAVFVLPLNAAMNPILYTISTLPFFKRTYSRSAQESKSSVVL
KNGRSKSVIQRKNYRAKHHYFFNSKFTNQSEIKTV
>tetur07g01720
MLQNQPKIVTIKCYKHERHKKCFNSIVNYLLLLLLILMALIDQVNGKLNCMVCGGHLDSCTLIDRCTGNC
SDITSINYPSHYPNNYRCRWEIRADEGYYINLTINDFDVPGSETPGEGDKESCLFDHVSFFDSRFNRLIG
RYCNSLLPGRYLVSPWNRLRIDFNTDIKGAGRGFNFTINIEKFTIDTELVPFLSAPPLACPVDWQFYKGH
CYRAYKEYESLQWYKAEEKCSDVGKGRDGHLVSILDAKEMRVVHHFLTSVWHAEPHQSFYIGLIDVSKEG
VYRWSDNNPMSYTDWAKGSGFQGVGDVTTAPQPDGGAYEDCTILKFASIHSTDGWHDVPCSLGKNSFPNL
PSKLFEDVVDSYICKMDASAASFNVPPTREALYDDVIVPKEKIIRDLAVKEKYFVCANLEVISILQLCDG
SATCRDGTDELDECPSSVGSNQKCLPFQFRCNNRRCISIALTCDFVDDCGDGSDEKNCYIRACKPSEFKC
ASGQCIPISQRCDLLFDCKDGSDENPSMCTSSGYCPSTTFQCYYGTCIPLYAVCDHHRDCPGKFHEDEQE
SSCYMMFNRSSVISSLTSSPPLSPYHHFFHSSSRGLTCASGQQIDQKFKCIYEFDQFGYQVGCRDVTHLR
DCEKFECSIDYIKCPNSYCIPPRYICDGKRDCVGGEDETRCGSFVCPGQYKCINHPSCILLHQLCDGIRH
CPGGDDEWFCNLTCPASCSCIGLYANCTWSNLTSLPRNLTLDIRKLDLTGNLLGPAMDSFEIDFSPYYHL
VELILQSNGIKILRRRQFVDLKDLLVLDLRYNRIVVIESAAFAGLVRVNSLLLEGNTNLSEIEPRAFIGL
SELKILNISGSHVRTLHANVFMGLTNLQNLEFRANRLEVVESGCFTGLTSVTILDLQGNDIKVFKKDMFN
GLESLRYLYTNSFKFCCLVADKPFNIPFERCLPLPDEISDCEDLMSSPIQRYFLWILGSVALICNLSVIV
WRFRSRLGSNKVSSSLILSLGCADVLMGLYMLIIASVDVYYRGRYIEVSDVWRTSYLCKFCGFLSTVSSE
ASVFTLVFIAIDRLICICFPFSKYRLTLRFTYKLIFSSWTLALAISTLPLLVNRYFQDQFYARSGVCLAL
HITNQKAAGWEYSFAVFVILNLLAFILILSCYIYMYKIILESSRRLSQVKSRQVRERQVGRQMALIVGSN
FLCWFPIIVMGLLAINGYRLPATVYSWTAVFILPLNSATNPLVYTLAYFRPALFGNQRRDSLTNRLLTSK
NTNSINQQKVIRPLKSPYGYMSLTNFLREMNNTEARFLLEISCSLSEQIKEIHEKGYALGGIDLDIIFVS
STVDSKYLRVYLPEYNAYKVTSTSETDDYALDIEEFGLLVKRMLRIYHFRRNLSFTGNNS
>tetur15g00700
MTLNQVCTVISLIAIFATVFLLPLILLFGEDVANIERSYNEPHLDLFSDSDDNSSNFSINISTLDSDEDP
ETPICANIYDFPCHRSFDQDNQVICLNRDYQCNKVKDCPNGEDEEECNDIYGALDEHFTRQAKKWGTLIV
SNKSQSNFIHANCTLADIYQSRCPCILNDSQRILCTNHDFTEIPSNLSTTITVLNLDNGKIDSIDSQVIA
KYFNLTTVSLKNNRLTTIKSDSFSSLIQLKRLYLIGNEINHIDQDAFQKLINLKFLELHTNRLENIDAAQ
LFKGLTKLETLYLEFNQLKSVGKFPHLDSDLSNNQLTEIQDIFRNLVSLKVLNLSSNKLKRLPADAFHYN
KRLIHLEVALNSIESIDVTAFHNLRDLRKLNLSYNPLTTLPRHVFKESNALQSLDLSGIEIRNIHPGHFN
RTVALRHVYFSKFRYCMYAPRVRVCRPFSDGVSSVKHLLLYPILRMSVWIVAGITCAGNTLVLVWRSMAK
KEHQSLSLLVKNLAIADLMMGIYLVVIGSYDQVFREKYNNYALQWMHSWKCNFCGFLATLSSELSIFIVL
MITIERYRSITMTCRLVTLRWTASILLLIWTVSLAVSLFPILYWSDPEDPLYYASNGVCFPLHLEDPFMF
GWQFSTFIFLGINLPAIVAIIGLYTRLFLVIKRDRQLTRPALLGKADHEDVILAFRFFCIVVTDCLCWVP
IVSIKIFSFTYMYISPKVYAWLVVFILPINSALNPMIYTIAAPTGFRRKATKYLRQARRHLGPLLGWTSS
GSMHQDRYSSSVPSNGTSSLDHTRSSNCSVLSMAAVNSITKNGLITNHVSSEKEIVKMRIK
>tetur15g00150
MNCQFNVSPVLLFNLFISLVNGKSRQQLKFQLLLMTFLIPISVVNCCDPGFFPCNDSDICIEQRLNCNNE
PDCPDGSDEEHCEDNHKREYWDKLFRKRPDEDREKKNSTKCAMKNIPGECSCSMFNVFCEQQNLDRIPKI
PMEARILDLSGNRVEKLRRTSFSYLPRLKTLILTSTEIQTIEKDAFANLPNLSSLFMSGNQLYTINNKIF
SNNSNLVLLFLSHNPIQILKNQSFTGLSSLEELDLRNCRLSKFPKRVFEPLVKLQTLLLDGNLITSLPAK
IFRSLNNLQVLSLTKNRINIIQDVNFIGLISLRSLSLSINNIEELKDNAFGNLTTLLKLDLRKNKLKLLE
SNVFSNLSDLESLDVRKNMIKKLPLNIFDNLQSLTHIYFDEFRLCSYALHVRVCEPRGDGISSFQHLLDN
IVLRFSVWVVAFIACVGNVFVLIGRMLMHEPNQVHSFFIKNLAFADLLMGIYLFIIAYYDASFRGQYIKH
EDAWRHSWQCNLSGFLSTLSSESSVFILTVITVDRYASVIYPLSQKRRTKGFAISCMVAIWTGAVVLALL
PLLTDDLFGDEFYGNNGVCLALQIHDPFSKAWEYSTFLFCGLNSGAFIYITYAYINMSLTIASSRLGLRT
TQQQQDRCITKRFGFIVATDCLCWMPIVIIKILALAGVPINDDLYAWVAVFLLPVNSALNPVLYTLTTKL
FKQHFARIIAYGLQRSNSPGGDNNSGIHETRHSNGSTKEDLRSPSKDSFKNGFSFRKYCLSEQLSTFHRE
KSTDDEDGRTETF

>Ap XP001948776
MISALLTALSLMILSLASADVNFMQSCESPAQCRCDGHEATEVSCRNLGFTRIPDDIPVNITKLDVASNN
ITEIDEHVFNRLTLLEDLVLADNPIKEIHPGAFLNNIRLKRLSFQKCQLVRAPCETFQSFRQLSSLQLDQ
NHLTEIDDQCFDQLSQLRNLRLENNKLTKVPKQALSLVPTLEALNLGSNSIVDISNDSFSSLPNLVILLL
KRNQIGFVDETAFESLTSLKILELDDNQLDTIPVALAKLTSLQELSLSGNNIKFVPEGVLQRSQGLALLE
LKGNPLIGVHPYAFASLPKLRKLVLSEARELTEFPNLNGTSALEVLRIDRASIYSIPDTLCTTCPKLKSL
DIKSNRLSRIPNLNKCKELRVLDLANNHIASLDGSLFRNLSHLHDLLLGHNYITSVPRDAFHGLVQLKVL
DLESNKIDRIDDETFLSFTQLEDLNVGKNVFEQLPTKGLERLLHLKTFNNPNLRQFPTPEHFPRIQSLVL
SYAYHCCSFLPLQSEDDSPPSSQTSLHESVIFPANENDFDMTLWNSSMSDIWPQLQNLSKKFGTQVNDLW
DSFGSDFTYPGNLPSYMEEYFEEQQLEGKSQDVMSSKIKCLPLPGPFLPCQDLFDWWTLRCGVWVVFLLA
MLGNGTVVFVLIFARSKIDVPRFLVCNLAAADFFMGLYLGILAVVDAGTLGEFKVYAIPWQMSAGCQLAG
VLAVLSSELSVYTLAVITLERNYAITHAMHLNKRLSLKHASYIMLCGWIFAGGMAALPLFGVSDYRKYAT
CLPFETTTGTWSLVYVVFLMFINGVAFFILMGCYLKMYCAIRGSQAWNSNDSRIAKRMALLVFTDLLCWA
PIAFVSLTAICGFHLVSLEQAKVFTVFVLPLNSCCNPFLYAILTKQFKKDCVMICKAIEESRVTRGIGRC
RHSSNFSNRQTPANTNSLVDRSSRDNYPHPPCSCNVKLLDDKSVKTEETFYDWLNIKFRRIMSCLQRESD
SGRQYMRSDRYAYQIAEIQQKQHKRASSMSSSENYSSSRSDSWRQHHHHHHHHHCGVPLRLLDPKQRRAS
SWIVTRKTSQDSNLSSSRNDSSGSANTASTSISTRASRSSVGCSDHKPKPRLTRQPAVLDDPELVVGGSP
NRLSVRFLATIPSAAETSVYRADTEDEDDENRMDDSLRPENSPTTTASERTTPPDSKPTSPHS

>Ap XP001945379
MSRTVSRGDSPRTDDVTVLLVAGNDRRKSVVVKLRRHRPSSNSWWSMWSVFDVLMVLCVCIVELSAKGTV
MNTPCTTINNCCVRNHTHSWKDKVQLYCSDIQIIPIVDEIIHVLTIYNSAGIKELSENSISGYNNLTDIV
LNNMTNLENLDSSIFKNLNQLKSLYIFKASALTELPYDIFLDLSKTLLVLRVSKANLKVIPDLSDLGTLT
AMHTIEFEGNQLDILRTNGIRTRVDQLLLEYNKIHVIENWAFNGSEISKLSLRGNYLDFLSEHSFDGILN
LRTLDLSHSSVKLLPTSGLQSLEILRIENAPLMTVIPSVYLFSNLKEAHLTYSFHCCSFQFPAKHDYTTY
DFHKEGLLTPSECAQAKKNDVSINVDLMENGYIDYTNDSEEEFFNEPAITNSTLDVMCGNITPQNTRSEV
QCWPQPDALNPCEDIMGFYWLRVCVWLVGIAALLANLVVMTVVFRKNFNHSVPRFLMCNLAFADFCTAIY
LLLLAYKDLESSEKYFNYAYSWQNGVGCKIGGFLTVFSSQLSVFALCLLTIERWYSIRRALYTNKMTFAS
TVRIMAFGWVYSIAMATMPLLGISSYSTTSICLPMDTARASGMCYVFTLLTFGAAAFVLMLFCYVQIYMS
LSYETRHAAKGEASVARKISVLIGTNFACTAPVIFFGFTALLGYPLIDVTKSKILLVFFYPINSCANPFL
YTILTASFRREAFSTVAKFGICLENEKEYKVIYSTQTNNTQRLTPVHRHTLSLTLPQP

>Ap XP016659101
MSPKYMVIGVIALVLISTDYLCGSVGSVEITMAHKSCKCFNITDDNESVKCQCAHSELETIPNDLPTPLH
ILMIRKAAIEKLTKDSFTNYKKSLTDMEIVQTGIKEPPHLSLLRTNNTSLHTVDLESNRIEKVISGGLSI
SVEQLQLNYNCITELGPLAFNNAEIATVNLRGNRKLQKLDAQAFVGIKSLRYLDLSETSIQSLPTAGLEE
LENLKIEKTYTMNVFPSIYNFKNIKEAWLTYPYHCCAFHFPKTHNPQGYADHEKLQQKMFQECKNIPFVD
PISTVKTMHSTTENFIGDEMFHTGDVTVGTKVDVICGNVSKNYLEVKCYPAPDAFNPCEDLMGNWTLRVA
VWIVAVAALLGNMAVLFVLLSSRFRLTVPKFLMCNLAMADFCMGLYLLLIAVMDARSIGQYFNHAIFWQR
GIGCQVAGFLTVFSCMLSVFTLMIITGERWYTITYAIHLNRRLKLGASVNIMAVGWLFSVVMGALPLMGT
SGYSKTSICLPMDNSSFADKVYLFSLLTFNGIAFVVICACYAKMYSSIRGGREAVASVARSDMTVAKRMA
LLVFTDFACWAPVAFFGLTALAGYPLIDVPKTKILLVFFYPLNSCANPYLYALLTQQYRRDLFVLLSRFG
VCSRRADEYKGTGPVPCGRRKAHCNDAQRHRDRRGYGGGGGGGGGGFGGGDDCGGGGGGGYDDVGQSGGG
GSNHHRGSVMTTVTSVDSVVACRPGSLTPLQEALNCSAEYAAHRAHSPPQTPSPVQQLQQPSLMTPMQQN
LELMPLHRA

>Ap XP016655921
MNTENLQFIENMTLGCLQNEYRCTNKCIELVKRCDKIADCDGGEDEKDCIPTDKACDFKDDCGDGSDELQ
CKHRECWHGEFKCKNSECIRPGYLCDGEVNCADGSDEEYCETSDFIKCGGSHSVHSTFWCDGWPECADNH
ADELLCNASCAGNKFQCPNGRCINDANVCDGLCDCLPSIDGNCADELNCTKFYNKTDDVIVCTTGSTLSC
WMPGGNPSRCIRQKYICDGQNDCFNGFSISDEFGCDKPNSHLNDEFFRCHDGRWLPFKHRCNYKAECLDG
DDETDCEVSLPCGEEQFRCASGECVKSENRCDGRTDCWDKSDEIGCASVPCPGENWSRCKIGKQCVPMEK
WCDYRVDCMDGSDEKNCDYRLCKADEFRCDSGQCIPLEYKCKKYREEQMGCVDKSHLRNCVDSKCAENEF
KCHRGPCIHQSMVCDGQLDCDLTWDDEDNNCYFMCSDIASGCQCQDVHINCTGHGLDQFPYDVEKEITFF
HLGGNNFSEGLHENTFEHLDRLVYLDLMNNSIKHLEPLVFSTLWRLKTLNLQHNEITILRNCSFLGLGQL
TGLHLQGNNIYKLSSMAFQGLSSLTTLDLSHQNITDIETEAFVGLRSLKSLDLSHNSLTHIRDGTFRGMP
QVVFLNLKNNQLRVIDKNVFFTMPLLETLFTDEFRFCCLARYVKQCDPLPDEFSSCEDLMSNIVLRVCIW
ILAVVAITANLLVIVFRAKYKHTNQVHSFLIVNLALGDFLMGSYLLVIAVVDWYYRGVYFIHDSDWRRSS
MCNVAGFISTFSSELSVFTLTGTEEIDID


>Tc50
MMGIPASGPALKECPCEEVDVGFECRCSGPALMDIPNSLHKELTILVIEDAGIEVLKSDSLVPYSSTLRE
LTLFNLENFYYFETGVFQHLRQLQTIYIHRAPKLLKIQPEVFSAYLPNLKILRIVNTGLEEMPNFNGLNT
SSVLHMIDLEHNRIQRINTRQISRVKAEQLVLNYNDLQVVEEAAFAGSQIAKLSLSGNFRLKNLHVKAFH
GLESLRYIDLSSTAITALPVEGLREIDVLKVQDTESLKVFPSVYNFKYIKEAWLTYPYHCCAFKFPHTHN
PWEYERHNRFVKQQRQACTAKNAKNADPTLRALFRAIPPNASLAESDFDEQWNGDEIFHNSTMNLNNGSP
VTTAVCGEIYRNYHEVKCHPAPDAFNPCEDLMGNWALRIPVWFISLSAVIGNLFVVIVISTSHFRLTVSK
FLMCNLAVADLCIGIHLLLIAVVDACSIRAYFNYAIDWQEGNGCRVAGTLTIFGNVLSVYTLAVITTERW
YTITWAIHLNKRLKLRTAVRVMIAGWICALFMACLPLVGVSSYSKTSICLPLENKGKADTIYLSTLLAFN
AIAFALICVCYGSMYKSIREGGHTGSTTSVRSDLTVAKRMALLVFTDFACWAPIAFFSLTALLGHPLITV
TQTKILLVFFYPLNSCANPCLYALLTQQYRRDFFILMGRYGLCKDRAERHKGAIGGKPLPYGSGPQYKRT
SGEAAGKIHSAGGNNHRGSLLTTIVSVEVPMVRTSSRNSARSRPDSLNAVPEYSLQQINLGMMDDCRKLT
STDNL

>Tc49
MIFCMFMIWLVSAVEGSDMLHKLPEETAFVSKVEPHETKPCTCECYNTTENFQIDVECTCSGKELQHIPD
FLNKTLTKLVITDSDIKRIRKDELKPYRDTLKDVTLGNLPYLRVIEDGTFADIPNLRTLYISHAPQLKFL
DGLLMGVTSKKFYSLRIVQTGLAEVPDLSYLPPENVMHLLDLDLNKIDKLKANSVKIQAEQVTLNYNEIT
VVEDLAFNGSQIGKLNLGGNKRLKKLEPNAFKGLQSLRELDLSSTSIENLPVVGLGEIETLRIEDTPSMK
VIPSIYDLENLKVAKLTHPFHCCAFKYPEQHNPERHAQYEETTKRACKESTVAVDTGQPDGGNKRTKRWF
QDDYDPSLNVLGYEHIGSRPLPPKDWTPNLDHFKGHPNKSDHSHLNPLRGRTIDHEEARPLDYEEDFGTF
HAKSAEIPQQHKVYAVCGNLAMMRTPSVKCYPEANALNPCEDIMGFSWLRISVWFVVVLAVVGNLAVIVV
VLFSGGELTVNRFLMCNLAFADFCMGLYLLLIASMDLHSVGTYFNFAFDWQYGFGCKLAGFLTVFSCHLS
IFTLTIITLERWFAITYAIHLTRRIRLGAAAKTMLGGWMYSILVASLPLVGVSNYSSTSICLPMEVNRVA
DRAYLYSIILVNAIAFALIAFCYAQIYLSLGQETRHEMAIAKKFALLVFTDFATWAPISFFSVTALAGYP
LIGVTKSKILLVFFYPINSCANPYLYAIMTAQYRKDFFILLS

>Tc48
DLTSNNITALNETSLSHYTHMEELTLSENKLESIHPKSFAKNVQLKRLLLQGCALSEIPVEVLRPLSKLQ
TLHLGNNEIWKLDGTTFQQVPALRSLRLDGNRLRGVPSEALSSLLHLEVLNIGNNLINALPPAAFPSLDK
LVVLLMKRNQISEIAEEAFANLTSLKVLELDDNFLTEIPAAVTKLAKLQELSISGNRIKYIRGGLLQKTP
ALALLELKGNPLTGVDAHAFSFLPRLRKLILSEARELSTFPNLNGTTALEILRLDRAGISSVPSTLCTTC
PRLKSLDLKSNKLKTIPDLNDCREMRVLDLASNHIRTLENRPFRGMYQMHDLLLAHNEIQYIPQDAFYNL
SRLQVLNLEDNQISFIHPDAFLPISKIEDLNLGQNVFPHLPSAGLERLLHLKTFNNPNLREFPPPEEFPR
IQTLVLAYAYHCCAFLPLIPSNPPPKAKDFIVFPDIEDIDMNMWNSSLNDYWPSQQNLSHKFGKKFETIW
ENLRSDFTYPGNFPSYMEEYAEEEAQRVAGGDGPPGKIQCLPLPGPFLPCQDLFDWWTLRCGVWIVFLCA
MLGNGTVVFVLIFSRGKMDVPRFLVCNLAAADFFMGIYLGFLAVVDASTLGEFRMYAIPWQMSAGCQLSG
FLGVLSSELSVYTLAVITLERNYAITHAMHLNKRLSLKHAGYIMICGWSFAIVMGLLPLFSVSDYRKFAV
CLPFETKDAASLTYVVFLMFINGVAFLILMGCYLKMYCAIRGSQAWNSNDSRIAKRMALLVFTDFLCWSP
IAFFSLTAAFGLQLISLEQAKVFTVFVLPLNSCCNPFLYAILTKQFKKDCVMICKAIEESRVTRGIGRCR
HSSNFSNRQTPANTNSLADRSSRENQNHVPTCTCNVKLLGERSAPPPRTDRKTRTREWLLSKARWLLCVR
RQPRHRPRSDQYTYQIAEIQQKQHKRASSVSSSENFSSSRSDSWRHNHHCGIPLRLLDPKRRASSWLVTR
KTSQDSNLSSSRNDSSGSATTASTSTWRMSRSSASSEPNRIRAKPRLTRQSAIQDEADLPGSPGRLTVRF
LTTIPSAAET

>TcasGA2 TC015772
MEVYFLIGVFLVNAPQRTVTGLEQNKICPILGYFQCENTTICIPQQNNCDGKVDCPGGSDEVIGCDDRAK
DDYWDHQFKKRPSALNDHLAHICNLSYNGSCVCRGRDLLCGHKNMVKIPGDLPADNITLLDFEGNNFGVL
SGNVLEKVPLFVEKINFAHCNIDELKPHTFHQLTHIHDLHLDNNDLKTFPSDLFPESNNLRLLSVTHNHI
SRISSDAFRKLRALEELDLSGNKISEIKREVLAPLAKLRLLILRNNQIRYISNSTFPQLPLRKLSLIENR
IDRLDPGAFANLTQLQELYLTNNRLVHLKNGTFFNLSQLLVLFLGDNFIKTIEVGVFIDVLNLTSLTLER
NQFRTLDKKVLAPLTILQHIYFDRFELCESALHVRDCEPKGDGISSQYHLLDSIVLRTSVWIIAAIGCTG
NLIVLLGRLLAPTNNVVHSLYLRNLALSDLLMGVYLFAIAIADQHYRGDYLRYQYSWRHSYVCNICGFLS
TLSCESSVLILTLVTWDRFVSVTQPLARKQPSPKTAAFTLVVLWSIAAAVALAPLSEGYFGDEFYGNNGV
CLPLHIHEPYAKGWEYSAAMFMLVNALALTFICYAYMRMINEIIASGVACRSTRQSQERDKVAQRFGIIV
FTDCLCWVPIIVVKLVALAGYPIPKDLYAWLAIFILPINSALNPVLYTLTTTVFKKQMRKILNSCIRKRR
PEPHSASESGFSLSFGVFPKGGSTRRILSYRGTQSSLTASKNSWKRTPTAV


>Am XP395206
MEDLDLTSNNITDIPARAFNRIFNLEVLLLRRNRLHTITDDAFTNLTSLRVLELDDNYLTKIPTAIVNLS
GLEDLSLSNNRIETLEEHVFRRVTNLLSLDLRGNPIKEIHGNTFHNLCKLRKLILSNLKELQIFPNLNGT
KSLEVLRLDRAQVTNVPKNLCEQCPKLKSFDMKSNFLTEVPNLKNCSELRVLNLASNMILSFPNEPFKGL
DMLHDLLLSDNKLQAIPGDAFTGLSRLQVLDLESNYIEYIHPNAFKETKHLEDLNLGNNVFPVLPTLGLS
GLLHLKTFNNPALREFPAPERFPRVQTMVLSYAYHCCSFLSVEVEDPVTKSSVRESILFPTDNDFDMSLW
NSSFTDIWPQLNNMTDKFGSQINELWANFGSDFTYPGNLPSYVEDYFEEQNNRVTLPAQTLPFHVQCLPQ
PGPFLPCQDLFDWWTLRCGVWVVFLLAMLGNGTVVFVLIFSRSKMDVPRFLVCNLAAADFFMGIYLGLLA
VVDASTLGEFRMYAIPWQTSAGCQLAGFLGVLSSELSVYTLAVITLERNYAITHAMHLNKRLSLKHAGYI
MTVGWCFALSMASLPLIGVSDYRKFAICLPFETNGNAALAYVIFLMLINGVAFLILMGCYLKMYCAIRGS
QAWNSNDSRIAKRMALLVFTDFLCWSPIAFFSLTATFGLQLVSLEQAKVFAVFVLPLNSCCNPFLYAILT
KQFKKDCVLICKAIEESRVTRGIGRCRHSSNFSNRQTPVNTNSLVDRSSRENQTPCACNSRLLETSQCSG
YRRWGTRILWPCARDTRPRHARSDQYAYQIAEIQQKQHKRASSVSSSENFSSSRSDSWRQTHHCGIPLRL
LDPKRRASSWLITRKPSQDSNLSSSRNDSSGSATTASTSTWRISRSSASLEVTARNTPRPARSKPRLTRQ
LAIQEPEPPGSPSRLAARLLATIPSATETSDQQDDDNTAQC

>Am NP001091689
MRYKYIGTIGAFLIATTCLLSGLMYYFSQDTCPMGTFLCQNTTICLPQRNWCDQEIQCPYGDDEQNCCRF
IVFIFHPSFSLPKRNPLQKNNDLDILLFAHDYHGVLDWFGSDRDSKAVKEFVCDSTDVPVSCKYVMCRAT
CQGYSDIPRNLSSQTTSITLYDSSIERVSAGAFAQYSEIRILYLDGSNIRELEKGAFANLTKLFWLALDN
NEIGEFLPGHFTGLIKLESLKANKNRLTMADFSDLKGSVYLKLINLNENQLTSKGLRLSELPELSEISMQ
RNKIKGIEEDTFQNLEQLVELNLAFNEITTLPLNVFQPLKNLTSLQLGYNHLHNLPITVLSPLTRLRSLD
LEGINLDSLEKDTFNVFEMLDFIYFKKFHYCATYTPNVKRCRPTSDGVSSLSHLLDKTLLRAAVWIISGV
TCVGNVLVLWGRFTAKDENRVLTIIIRNLAVSDMLMGLYLFIVALTDIIFRDNYYQTASTWMSSWFCTFL
GILAMTSLEVSVLILSFMSMERYVLIAAPLKGHRTMTPQTASTSVIIIWIIGITLALAPVIIWRSSTRFY
GVNGMCFPLHIDDPFLIGWEYSAFIFLGINLMGLITIGFAYFGMFLSIWKTRHACSLSVGDSEFALRFFL
IVLTDAACWAPIIVLKIRALLKYPIPADLHAWVVIFILPVNSAVNPLLYTFTTPKFREKLHDEWLRKMHN
CVTRKSSQGISL
